# Supplementary material for: (2E)-2-(5-Bromo-2-hy­droxy-3-meth­oxy­benzyl­idene)-N-phenyl­hydrazine­carbo­thio­amide
Source: Acta Crystallogr Sect E Struct Rep Online. 2012 May 23;68(Pt 6):o1871–2. doi: 10.1107/S1600536812022520 (PMC3379435; doi:10.1107/S1600536812022520)
Supplement: Supplementary file 1 [file e-68-o1871-sup1.cif]

##############################################################################
#                                                                            #
# This CIF contains the data in a paper accepted for publication in          #
# Acta Crystallographica Section E. It conforms to the requirements of       #
# Notes for Authors for Acta Crystallographica Section E, and has been       #
# peer reviewed under the auspices of the IUCr Commission on Journals.       #
#                                                                            #
# Full details of the Crystallographic Information File format               #
# are given in the paper "The Crystallographic Information File (CIF):       #
# a New Standard Archive File for Crystallography" by S. R. Hall, F. H.      #
# Allen and I. D. Brown [Acta Cryst. (1991), A47, 655-685].                  #
#                                                                            #
# The current version of the core CIF dictionary is obtainable from          #
# ftp://ftp.iucr.org/pub/cif_core.dic.                                       #
#                                                                            #
# Software is freely available for graphical display of the structure(s)     #
# in this CIF. For information consult the CIF software page                 #
# http://www.iucr.org/resources/cif/software.                                #
#                                                                            #
# This file may be used for bona fide research purposes within the           #
# scientific community so long as proper attribution is given to the journal # 
# article from which it was obtained.                                        #
#                                                                            #
##############################################################################
data_I
_audit_creation_method     SHELXL-97
_chemical_name_systematic
;
(2<i>E</i>)-2-(5-Bromo-2-hydroxy-3-methoxybenzylidene)-<i>N</i>-
phenylhydrazinecarbothioamide
;
_chemical_name_common     ?
_chemical_formula_moiety     'C15 H14 Br N3 O2 S'
_chemical_formula_sum     'C15 H14 Br N3 O2 S'
_chemical_formula_iupac     'C15 H14 Br N3 O2 S'
_chemical_formula_weight     380.26
_chemical_melting_point     ?
_symmetry_cell_setting     triclinic
_symmetry_space_group_name_H-M     'P -1'
_symmetry_space_group_name_Hall     '-P 1'
loop_
    _symmetry_equiv_pos_as_xyz
    'x, y, z'
    '-x, -y, -z'
_cell_length_a     6.1046(5)
_cell_length_b     11.0329(8)
_cell_length_c     12.4303(9)
_cell_angle_alpha     101.175(3)
_cell_angle_beta     91.323(2)
_cell_angle_gamma     104.759(2)
_cell_volume     791.91(10)
_cell_formula_units_Z     2
_cell_measurement_reflns_used     4882
_cell_measurement_theta_min     2.822
_cell_measurement_theta_max     25.8955
_cell_measurement_temperature     296(2)
_exptl_crystal_description     block
_exptl_crystal_colour     yellow
_exptl_crystal_size_max     0.35
_exptl_crystal_size_mid     0.30
_exptl_crystal_size_min     0.25
_exptl_crystal_size_rad     ?
_exptl_crystal_density_diffrn     1.595
_exptl_crystal_density_meas     ?
_exptl_crystal_density_method     'not measured'
_exptl_crystal_F_000     384.0
_exptl_absorpt_coefficient_mu     2.737
_exptl_absorpt_correction_type     multi-scan
_exptl_absorpt_process_details     '(SADABS; Bruker, 2004)'
_exptl_absorpt_correction_T_min     0.399
_exptl_absorpt_correction_T_max     0.504
_exptl_special_details     ?
_diffrn_ambient_temperature     296(2)
_diffrn_radiation_type     MoK\a
_diffrn_radiation_wavelength     0.71073
_diffrn_radiation_source     'fine-focus sealed tube'
_diffrn_radiation_monochromator     graphite
_diffrn_measurement_device_type     'Bruker Kappa APEXII CCD'
_diffrn_measurement_method     '\w and \f scan'
_diffrn_detector_area_resol_mean     8.33
_diffrn_reflns_number     11624
_diffrn_reflns_av_R_equivalents     0.0386
_diffrn_reflns_av_sigmaI/netI     0.0322
_diffrn_reflns_theta_min     2.82
_diffrn_reflns_theta_max     25.00
_diffrn_reflns_theta_full     25.00
_diffrn_measured_fraction_theta_max     0.992
_diffrn_measured_fraction_theta_full     0.992
_diffrn_reflns_limit_h_min     -7
_diffrn_reflns_limit_h_max     7
_diffrn_reflns_limit_k_min     -13
_diffrn_reflns_limit_k_max     13
_diffrn_reflns_limit_l_min     -14
_diffrn_reflns_limit_l_max     14
_diffrn_standards_number     0
_diffrn_standards_interval_count     0
_diffrn_standards_interval_time     ?
_diffrn_standards_decay_%     0
_refine_special_details
;
Refinement of <i>F</i>^2^ against ALL reflections. The weighted <i>R</i>-factor
<i>wR</i> and goodness of fit <i>S</i> are based on <i>F</i>^2^, conventional
<i>R</i>-factors <i>R</i> are based on <i>F</i>, with <i>F</i> set to zero for
negative <i>F</i>^2^. The threshold expression of <i>F</i>^2^ >
\s(<i>F</i>^2^) is used only for calculating <i>R</i>-factors(gt) <i>etc</i>.
and is not relevant to the choice of reflections for refinement.
<i>R</i>-factors based on <i>F</i>^2^ are statistically about twice as large
as those based on <i>F</i>, and <i>R</i>- factors based on ALL data will be
even larger.
;
_reflns_number_total     2774
_reflns_number_gt     2338
_reflns_threshold_expression     I>2sigma(I)
_refine_ls_structure_factor_coef     Fsqd
_refine_ls_matrix_type     full
_refine_ls_R_factor_all     0.0390
_refine_ls_R_factor_gt     0.0285
_refine_ls_wR_factor_gt     0.0640
_refine_ls_wR_factor_ref     0.0684
_refine_ls_goodness_of_fit_ref     1.007
_refine_ls_restrained_S_all     1.008
_refine_ls_number_reflns     2774
_refine_ls_number_parameters     212
_refine_ls_number_restraints     3
_refine_ls_hydrogen_treatment     mixed
_refine_ls_weighting_scheme     calc
_refine_ls_weighting_details
         'calc w=1/[\s^2^(Fo^2^)+(0.0256P)^2^+0.4209P] where P=(Fo^2^+2Fc^2^)/3'
_atom_sites_solution_hydrogens     geom
_atom_sites_solution_primary     direct
_atom_sites_solution_secondary     difmap
_refine_ls_shift/su_max     0.001
_refine_ls_shift/su_mean     0.000
_refine_diff_density_max     0.403
_refine_diff_density_min     -0.443
_refine_ls_extinction_method     none
_refine_ls_extinction_coef     ?
_refine_ls_extinction_expression
                                  'Fc^*^=kFc[1+0.001xFc^2^\l^3^/sin(2\q)]^-1/4^'
loop_
    _atom_type_symbol
    _atom_type_description
    _atom_type_scat_dispersion_real
    _atom_type_scat_dispersion_imag
    _atom_type_scat_source
    'C' 'C' 0.0033 0.0016
                         'International Tables Vol C Tables 4.2.6.8 and 6.1.1.4'
    'H' 'H' 0.0000 0.0000
                         'International Tables Vol C Tables 4.2.6.8 and 6.1.1.4'
    'N' 'N' 0.0061 0.0033
                         'International Tables Vol C Tables 4.2.6.8 and 6.1.1.4'
    'O' 'O' 0.0106 0.0060
                         'International Tables Vol C Tables 4.2.6.8 and 6.1.1.4'
    'S' 'S' 0.1246 0.1234
                         'International Tables Vol C Tables 4.2.6.8 and 6.1.1.4'
    'Br' 'Br' -0.2901 2.4595
                         'International Tables Vol C Tables 4.2.6.8 and 6.1.1.4'
_computing_data_collection     'APEX2 (Bruker, 2004)'
_computing_cell_refinement     'APEX2 and SAINT (Bruker, 2004)'
_computing_data_reduction     'SAINT and XPREP (Bruker, 2004)'
_computing_structure_solution     'SIR92 (Altomare <i>et al.</i>, 1993)'
_computing_structure_refinement     'SHELXL97 (Sheldrick, 2008)'
_computing_molecular_graphics
                        'SHELXTL (Sheldrick, 2008) and ORTEP-3 (Farrugia, 1997)'
_computing_publication_material
                        'SHELXL97 (Sheldrick, 2008) and publCIF (Westrip, 2010)'
loop_
    _atom_site_type_symbol
    _atom_site_label
    _atom_site_fract_x
    _atom_site_fract_y
    _atom_site_fract_z
    _atom_site_U_iso_or_equiv
    _atom_site_adp_type
    _atom_site_calc_flag
    _atom_site_refinement_flags
    _atom_site_occupancy
    _atom_site_symmetry_multiplicity
    _atom_site_disorder_assembly
    _atom_site_disorder_group
    Br Br1 1.28630(5) 0.08118(3) 0.45166(3) 0.05852(12) Uani d . 1 1 . .
    S S1 0.16123(11) 0.32832(7) 0.12714(5) 0.05073(19) Uani d . 1 1 . .
    O O1 1.1158(3) 0.42448(18) 0.77355(13) 0.0518(5) Uani d . 1 1 . .
    O O2 0.8043(3) 0.47160(18) 0.65009(14) 0.0457(4) Uani d D 1 1 . .
    N N1 0.6514(3) 0.31281(18) 0.32779(15) 0.0366(5) Uani d . 1 1 . .
    N N2 0.4670(4) 0.3403(2) 0.28201(16) 0.0416(5) Uani d D 1 1 . .
    N N3 0.5318(4) 0.2386(2) 0.11374(17) 0.0454(5) Uani d D 1 1 . .
    C C1 0.9885(4) 0.2399(2) 0.44657(19) 0.0373(5) Uani d . 1 1 . .
    H H1 0.9594 0.2004 0.3726 0.045 Uiso calc R 1 1 . .
    C C2 1.1446(4) 0.2114(2) 0.5112(2) 0.0391(6) Uani d . 1 1 . .
    C C3 1.1985(4) 0.2702(2) 0.6213(2) 0.0421(6) Uani d . 1 1 . .
    H H3 1.3079 0.2503 0.6629 0.051 Uiso calc R 1 1 . .
    C C4 1.0856(4) 0.3588(2) 0.66732(19) 0.0380(5) Uani d . 1 1 . .
    C C5 0.9203(4) 0.3875(2) 0.60356(19) 0.0347(5) Uani d . 1 1 . .
    C C6 0.8726(4) 0.3296(2) 0.49340(18) 0.0330(5) Uani d . 1 1 . .
    C C7 0.6955(4) 0.3582(2) 0.43026(18) 0.0364(5) Uani d . 1 1 . .
    H H7 0.6119 0.4114 0.4660 0.044 Uiso calc R 1 1 . .
    C C8 0.3980(4) 0.2983(2) 0.17484(19) 0.0372(5) Uani d . 1 1 . .
    C C9 0.4879(4) 0.1782(2) 0.00017(19) 0.0389(6) Uani d . 1 1 . .
    C C10 0.2884(5) 0.0890(3) -0.0380(2) 0.0575(8) Uani d . 1 1 . .
    H H10 0.1770 0.0683 0.0101 0.069 Uiso calc R 1 1 . .
    C C11 0.2513(5) 0.0295(3) -0.1473(2) 0.0637(8) Uani d . 1 1 . .
    H H11 0.1133 -0.0299 -0.1728 0.076 Uiso calc R 1 1 . .
    C C12 0.4137(5) 0.0565(3) -0.2185(2) 0.0577(8) Uani d . 1 1 . .
    H H12 0.3883 0.0155 -0.2922 0.069 Uiso calc R 1 1 . .
    C C13 0.6148(6) 0.1446(4) -0.1802(2) 0.0722(10) Uani d . 1 1 . .
    H H13 0.7274 0.1633 -0.2282 0.087 Uiso calc R 1 1 . .
    C C14 0.6525(5) 0.2064(3) -0.0708(2) 0.0616(8) Uani d . 1 1 . .
    H H14 0.7893 0.2669 -0.0456 0.074 Uiso calc R 1 1 . .
    C C15 1.2722(5) 0.3963(3) 0.8467(2) 0.0618(8) Uani d . 1 1 . .
    H H15A 1.2241 0.3073 0.8500 0.093 Uiso calc R 1 1 . .
    H H15B 1.2761 0.4477 0.9188 0.093 Uiso calc R 1 1 . .
    H H15C 1.4211 0.4150 0.8203 0.093 Uiso calc R 1 1 . .
    H H3' 0.653(3) 0.240(3) 0.146(2) 0.055(8) Uiso d D 1 1 . .
    H H2 0.389(4) 0.380(2) 0.3232(19) 0.046(8) Uiso d D 1 1 . .
    H H2' 0.856(5) 0.507(3) 0.7130(17) 0.072(10) Uiso d D 1 1 . .
loop_
    _atom_site_aniso_label
    _atom_site_aniso_U_11
    _atom_site_aniso_U_22
    _atom_site_aniso_U_33
    _atom_site_aniso_U_12
    _atom_site_aniso_U_13
    _atom_site_aniso_U_23
    Br1 0.0572(2) 0.05035(17) 0.0776(2) 0.03025(13) 0.01961(15) 0.01303(14)
    S1 0.0438(4) 0.0760(5) 0.0333(3) 0.0295(3) -0.0088(3) -0.0032(3)
    O1 0.0632(12) 0.0653(12) 0.0328(9) 0.0318(9) -0.0119(8) 0.0058(9)
    O2 0.0525(11) 0.0583(11) 0.0301(9) 0.0324(9) -0.0068(8) -0.0039(8)
    N1 0.0374(11) 0.0452(11) 0.0296(11) 0.0165(9) -0.0017(8) 0.0066(9)
    N2 0.0406(12) 0.0588(13) 0.0292(11) 0.0268(10) -0.0020(9) 0.0006(10)
    N3 0.0448(13) 0.0649(14) 0.0293(11) 0.0278(11) -0.0056(10) 0.0002(10)
    C1 0.0396(14) 0.0383(13) 0.0334(13) 0.0114(10) 0.0044(11) 0.0045(11)
    C2 0.0381(13) 0.0375(13) 0.0467(15) 0.0172(10) 0.0074(11) 0.0104(11)
    C3 0.0392(14) 0.0457(14) 0.0469(15) 0.0167(11) -0.0028(11) 0.0156(12)
    C4 0.0415(14) 0.0429(13) 0.0308(13) 0.0129(11) -0.0038(10) 0.0090(11)
    C5 0.0345(13) 0.0379(12) 0.0343(13) 0.0145(10) 0.0015(10) 0.0075(10)
    C6 0.0315(12) 0.0378(12) 0.0308(12) 0.0112(10) 0.0003(10) 0.0072(10)
    C7 0.0389(13) 0.0415(13) 0.0296(12) 0.0162(10) -0.0015(10) 0.0026(10)
    C8 0.0397(14) 0.0424(13) 0.0292(12) 0.0135(11) -0.0024(10) 0.0036(10)
    C9 0.0459(15) 0.0467(14) 0.0287(12) 0.0245(12) -0.0014(11) 0.0027(11)
    C10 0.0643(19) 0.0545(17) 0.0432(16) 0.0037(14) 0.0135(14) -0.0002(14)
    C11 0.066(2) 0.0541(17) 0.0534(18) 0.0012(15) 0.0036(16) -0.0103(15)
    C12 0.070(2) 0.0685(19) 0.0329(14) 0.0286(16) -0.0015(14) -0.0053(13)
    C13 0.059(2) 0.112(3) 0.0384(16) 0.0219(19) 0.0125(14) -0.0017(17)
    C14 0.0383(15) 0.092(2) 0.0448(16) 0.0143(15) -0.0023(13) -0.0035(16)
    C15 0.076(2) 0.0678(19) 0.0430(16) 0.0209(16) -0.0209(15) 0.0144(14)
_geom_special_details
;
All e.s.d.'s (except the e.s.d. in the dihedral angle between two l.s. planes)
are estimated using the full covariance matrix. The cell e.s.d.'s are taken
into account individually in the estimation of e.s.d.'s in distances, angles
and torsion angles; correlations between e.s.d.'s in cell parameters are only
used when they are defined by crystal symmetry. An approximate (isotropic)
treatment of cell e.s.d.'s is used for estimating e.s.d.'s involving l.s.
planes.
;
loop_
    _geom_bond_atom_site_label_1
    _geom_bond_atom_site_label_2
    _geom_bond_site_symmetry_2
    _geom_bond_distance
    _geom_bond_publ_flag
    Br1 C2 . 1.900(2) ?
    S1 C8 . 1.682(2) ?
    O1 C4 . 1.361(3) ?
    O1 C15 . 1.434(3) ?
    O2 C5 . 1.358(3) ?
    O2 H2' . 0.819(18) ?
    N1 C7 . 1.270(3) ?
    N1 N2 . 1.376(3) ?
    N2 C8 . 1.342(3) ?
    N2 H2 . 0.843(17) ?
    N3 C8 . 1.337(3) ?
    N3 C9 . 1.427(3) ?
    N3 H3' . 0.830(17) ?
    C1 C2 . 1.366(3) ?
    C1 C6 . 1.404(3) ?
    C1 H1 . 0.9300 ?
    C2 C3 . 1.389(3) ?
    C3 C4 . 1.379(3) ?
    C3 H3 . 0.9300 ?
    C4 C5 . 1.404(3) ?
    C5 C6 . 1.384(3) ?
    C6 C7 . 1.454(3) ?
    C7 H7 . 0.9300 ?
    C9 C10 . 1.363(4) ?
    C9 C14 . 1.369(4) ?
    C10 C11 . 1.376(4) ?
    C10 H10 . 0.9300 ?
    C11 C12 . 1.359(4) ?
    C11 H11 . 0.9300 ?
    C12 C13 . 1.365(4) ?
    C12 H12 . 0.9300 ?
    C13 C14 . 1.383(4) ?
    C13 H13 . 0.9300 ?
    C14 H14 . 0.9300 ?
    C15 H15A . 0.9600 ?
    C15 H15B . 0.9600 ?
    C15 H15C . 0.9600 ?
loop_
    _geom_angle_atom_site_label_1
    _geom_angle_atom_site_label_2
    _geom_angle_atom_site_label_3
    _geom_angle_site_symmetry_1
    _geom_angle_site_symmetry_3
    _geom_angle
    _geom_angle_publ_flag
    C4 O1 C15 . . 117.7(2) ?
    C5 O2 H2' . . 112(2) ?
    C7 N1 N2 . . 114.91(19) ?
    C8 N2 N1 . . 122.0(2) ?
    C8 N2 H2 . . 118.8(18) ?
    N1 N2 H2 . . 119.1(18) ?
    C8 N3 C9 . . 126.3(2) ?
    C8 N3 H3' . . 115(2) ?
    C9 N3 H3' . . 118(2) ?
    C2 C1 C6 . . 119.1(2) ?
    C2 C1 H1 . . 120.4 ?
    C6 C1 H1 . . 120.4 ?
    C1 C2 C3 . . 122.6(2) ?
    C1 C2 Br1 . . 119.52(18) ?
    C3 C2 Br1 . . 117.78(17) ?
    C4 C3 C2 . . 118.3(2) ?
    C4 C3 H3 . . 120.8 ?
    C2 C3 H3 . . 120.8 ?
    O1 C4 C3 . . 126.1(2) ?
    O1 C4 C5 . . 113.7(2) ?
    C3 C4 C5 . . 120.2(2) ?
    O2 C5 C6 . . 119.51(19) ?
    O2 C5 C4 . . 120.0(2) ?
    C6 C5 C4 . . 120.5(2) ?
    C5 C6 C1 . . 119.2(2) ?
    C5 C6 C7 . . 119.2(2) ?
    C1 C6 C7 . . 121.5(2) ?
    N1 C7 C6 . . 122.1(2) ?
    N1 C7 H7 . . 119.0 ?
    C6 C7 H7 . . 119.0 ?
    N3 C8 N2 . . 115.7(2) ?
    N3 C8 S1 . . 125.34(18) ?
    N2 C8 S1 . . 118.95(18) ?
    C10 C9 C14 . . 119.4(2) ?
    C10 C9 N3 . . 121.1(2) ?
    C14 C9 N3 . . 119.4(2) ?
    C9 C10 C11 . . 120.3(3) ?
    C9 C10 H10 . . 119.9 ?
    C11 C10 H10 . . 119.9 ?
    C12 C11 C10 . . 120.8(3) ?
    C12 C11 H11 . . 119.6 ?
    C10 C11 H11 . . 119.6 ?
    C11 C12 C13 . . 119.0(3) ?
    C11 C12 H12 . . 120.5 ?
    C13 C12 H12 . . 120.5 ?
    C12 C13 C14 . . 120.6(3) ?
    C12 C13 H13 . . 119.7 ?
    C14 C13 H13 . . 119.7 ?
    C9 C14 C13 . . 119.8(3) ?
    C9 C14 H14 . . 120.1 ?
    C13 C14 H14 . . 120.1 ?
    O1 C15 H15A . . 109.5 ?
    O1 C15 H15B . . 109.5 ?
    H15A C15 H15B . . 109.5 ?
    O1 C15 H15C . . 109.5 ?
    H15A C15 H15C . . 109.5 ?
    H15B C15 H15C . . 109.5 ?
loop_
    _geom_torsion_atom_site_label_1
    _geom_torsion_atom_site_label_2
    _geom_torsion_atom_site_label_3
    _geom_torsion_atom_site_label_4
    _geom_torsion_site_symmetry_1
    _geom_torsion_site_symmetry_2
    _geom_torsion_site_symmetry_3
    _geom_torsion_site_symmetry_4
    _geom_torsion
    _geom_torsion_publ_flag
    C7 N1 N2 C8 . . . . -179.5(2) ?
    C6 C1 C2 C3 . . . . -1.7(4) ?
    C6 C1 C2 Br1 . . . . 175.39(17) ?
    C1 C2 C3 C4 . . . . 1.4(4) ?
    Br1 C2 C3 C4 . . . . -175.76(18) ?
    C15 O1 C4 C3 . . . . -2.7(4) ?
    C15 O1 C4 C5 . . . . 176.6(2) ?
    C2 C3 C4 O1 . . . . 179.5(2) ?
    C2 C3 C4 C5 . . . . 0.2(4) ?
    O1 C4 C5 O2 . . . . -1.6(3) ?
    C3 C4 C5 O2 . . . . 177.8(2) ?
    O1 C4 C5 C6 . . . . 179.1(2) ?
    C3 C4 C5 C6 . . . . -1.5(4) ?
    O2 C5 C6 C1 . . . . -178.2(2) ?
    C4 C5 C6 C1 . . . . 1.2(4) ?
    O2 C5 C6 C7 . . . . -1.2(3) ?
    C4 C5 C6 C7 . . . . 178.1(2) ?
    C2 C1 C6 C5 . . . . 0.4(3) ?
    C2 C1 C6 C7 . . . . -176.4(2) ?
    N2 N1 C7 C6 . . . . 174.8(2) ?
    C5 C6 C7 N1 . . . . 176.6(2) ?
    C1 C6 C7 N1 . . . . -6.6(4) ?
    C9 N3 C8 N2 . . . . 175.5(2) ?
    C9 N3 C8 S1 . . . . -6.8(4) ?
    N1 N2 C8 N3 . . . . -5.9(4) ?
    N1 N2 C8 S1 . . . . 176.19(18) ?
    C8 N3 C9 C10 . . . . -52.8(4) ?
    C8 N3 C9 C14 . . . . 129.9(3) ?
    C14 C9 C10 C11 . . . . -1.2(4) ?
    N3 C9 C10 C11 . . . . -178.4(3) ?
    C9 C10 C11 C12 . . . . 1.4(5) ?
    C10 C11 C12 C13 . . . . -0.5(5) ?
    C11 C12 C13 C14 . . . . -0.4(5) ?
    C10 C9 C14 C13 . . . . 0.2(4) ?
    N3 C9 C14 C13 . . . . 177.5(3) ?
    C12 C13 C14 C9 . . . . 0.6(5) ?
loop_
    _geom_hbond_atom_site_label_D
    _geom_hbond_atom_site_label_H
    _geom_hbond_atom_site_label_A
    _geom_hbond_site_symmetry_A
    _geom_hbond_distance_DH
    _geom_hbond_distance_HA
    _geom_hbond_distance_DA
    _geom_hbond_angle_DHA
    N3 H3' N1 . 0.830(17) 2.25(3) 2.654(3) 110(2)
    N2 H2 O2 2_666 0.843(17) 2.23(2) 2.983(3) 149(2)
    O2 H2' O1 . 0.819(18) 2.20(3) 2.631(2) 113(3)
    O2 H2' S1 2_666 0.819(18) 2.44(2) 3.1547(18) 146(3)
    C15 H15A <i>Cg</i>2 1_656 0.96 2.90 3.649(3) 135
    C7 H7 O2 . 0.93 2.44 2.764(3) 101
_iucr_refine_instructions_details
;
TITL JH2L1 in P-1
CELL  0.71073   6.1046  11.0329  12.4303  101.175   91.323  104.759
ZERR     2.00   0.0005   0.0008   0.0009    0.003    0.002    0.002
LATT 1
SFAC C  H  N  O  S  Br
UNIT 30 30 6 4 2 2
MERG 2
OMIT 0 0 1
OMIT 0 1 0
OMIT  -3.00  50.00
L.S. 4
ACTA
BOND   $H
FMAP 2
PLAN 20
CONF
HTAB
EQIV $1 -x+1, -y+1, -z+1
HTAB N3 N1
HTAB N2 O2_$1
HTAB O2 O1
HTAB O2 S1_$1
SIZE     0.25   0.30   0.35
DFIX 0.86 0.02 O2 H2'
DFIX 0.85 0.02 N3 H3'
DFIX 0.85 0.02 N2 H2
WGHT  0.025600  0.420900
FVAR  0.180760
TEMP    23.00
Br1    6   1.286304  0.081180  0.451661 11.000000  0.057220  0.050350 =
           0.077580  0.013030  0.019610  0.030250
S1     5   0.161226  0.328323  0.127141 11.000000  0.043850  0.076050 =
           0.033260 -0.003240 -0.008810  0.029480
O1     4   1.115835  0.424482  0.773547 11.000000  0.063180  0.065260 =
           0.032780  0.005750 -0.011940  0.031810
O2     4   0.804302  0.471603  0.650085 11.000000  0.052490  0.058330 =
           0.030120 -0.003900 -0.006800  0.032450
N1     3   0.651417  0.312814  0.327785 11.000000  0.037410  0.045190 =
           0.029620  0.006590 -0.001700  0.016550
N2     3   0.466998  0.340255  0.282007 11.000000  0.040560  0.058840 =
           0.029200  0.000640 -0.002040  0.026810
N3     3   0.531771  0.238572  0.113739 11.000000  0.044820  0.064940 =
           0.029320  0.000160 -0.005620  0.027830
C1     1   0.988506  0.239927  0.446568 11.000000  0.039620  0.038340 =
           0.033410  0.004510  0.004370  0.011350
AFIX 43
H1     2   0.959410  0.200449  0.372578 11.000000 -1.200000
AFIX 0
C2     1   1.144640  0.211426  0.511160 11.000000  0.038100  0.037520 =
           0.046650  0.010400  0.007440  0.017220
C3     1   1.198478  0.270189  0.621257 11.000000  0.039160  0.045650 =
           0.046910  0.015600 -0.002780  0.016740
AFIX 43
H3     2   1.307888  0.250299  0.662898 11.000000 -1.200000
AFIX 0
C4     1   1.085639  0.358794  0.667321 11.000000  0.041480  0.042920 =
           0.030750  0.009010 -0.003830  0.012920
C5     1   0.920337  0.387499  0.603557 11.000000  0.034550  0.037850 =
           0.034300  0.007540  0.001520  0.014480
C6     1   0.872629  0.329592  0.493397 11.000000  0.031530  0.037790 =
           0.030840  0.007200  0.000250  0.011160
C7     1   0.695531  0.358207  0.430262 11.000000  0.038950  0.041450 =
           0.029640  0.002650 -0.001460  0.016210
AFIX 43
H7     2   0.611924  0.411420  0.466038 11.000000 -1.200000
AFIX 0
C8     1   0.397984  0.298344  0.174843 11.000000  0.039750  0.042420 =
           0.029200  0.003590 -0.002360  0.013490
C9     1   0.487861  0.178162  0.000167 11.000000  0.045930  0.046740 =
           0.028660  0.002660 -0.001390  0.024490
C10    1   0.288447  0.088999 -0.037983 11.000000  0.064320  0.054500 =
           0.043220 -0.000180  0.013500  0.003660
AFIX 43
H10    2   0.176978  0.068263  0.010089 11.000000 -1.200000
AFIX 0
C11    1   0.251269  0.029499 -0.147329 11.000000  0.066340  0.054080 =
           0.053380 -0.010260  0.003580  0.001170
AFIX 43
H11    2   0.113324 -0.029887 -0.172819 11.000000 -1.200000
AFIX 0
C12    1   0.413730  0.056478 -0.218528 11.000000  0.070460  0.068550 =
           0.032890 -0.005320 -0.001510  0.028610
AFIX 43
H12    2   0.388323  0.015501 -0.292229 11.000000 -1.200000
AFIX 0
C13    1   0.614758  0.144628 -0.180233 11.000000  0.059060  0.112030 =
           0.038390 -0.001730  0.012520  0.021880
AFIX 43
H13    2   0.727413  0.163331 -0.228172 11.000000 -1.200000
AFIX 0
C14    1   0.652498  0.206389 -0.070825 11.000000  0.038260  0.092410 =
           0.044780 -0.003520 -0.002280  0.014340
AFIX 43
H14    2   0.789349  0.266924 -0.045565 11.000000 -1.200000
AFIX 0
C15    1   1.272209  0.396298  0.846688 11.000000  0.075870  0.067800 =
           0.042960  0.014410 -0.020880  0.020930
AFIX 137
H15A   2   1.224143  0.307280  0.849971 11.000000 -1.500000
H15B   2   1.276061  0.447742  0.918821 11.000000 -1.500000
H15C   2   1.421135  0.415000  0.820251 11.000000 -1.500000
AFIX 0
H3'    2   0.653087  0.239631  0.145951 11.000000  0.054960
H2     2   0.389219  0.380070  0.323228 11.000000  0.046040
H2'    2   0.856048  0.506974  0.712977 11.000000  0.071640
HKLF    4  1.0  1.00  0.00  0.00  0.00  1.00  0.00  0.00  0.00  1.00
END
;
data_global
_journal_date_recd_electronic     2012-05-03
_journal_date_accepted     2012-05-17
_journal_name_full     'Acta Crystallographica, Section E'
_journal_year     2012
_journal_volume     68
_journal_issue      6
_journal_page_first     o1871
_journal_page_last     o1872
_journal_paper_category     QO
_journal_paper_doi     10.1107/S1600536812022520
_journal_coeditor_code     FJ2553
_publ_contact_author_name     'M. Sithambaresan'
_publ_contact_author_address
;
Department of Chemistry
Faculty of Science
Eastern University
Chenkalady
Sri Lanka
;
_publ_contact_author_email     'eesans@yahoo.com'
_publ_contact_author_fax     '94-65-2240758'
_publ_contact_author_phone     '94-65-2240755'
_publ_section_title
;\
(2<i>E</i>)-2-(5-Bromo-2-hydroxy-3-methoxybenzylidene)-<i>N</i>-\
phenylhydrazinecarbothioamide
;
loop_
    _publ_author_name
    _publ_author_address
    'Jinsa Mary Jacob'
;
Department of Applied Chemistry
Cochin University of Science and Technology
Kochi 682 022
India
;
    'M. Sithambaresan'
;
Department of Chemistry
Faculty of Science
Eastern University
Chenkalady
Sri Lanka
;
    'M. R. Prathapachandra Kurup'
;
Department of Applied Chemistry
Cochin University of Science and Technology
Kochi 682 022
India
;
