# Supplementary material for: (2E)-2-(5-Bromo-2-hy­droxy-3-meth­oxy­benzyl­idene)-N-phenyl­hydrazine­carbo­thio­amide
Source: Acta Crystallogr Sect E Struct Rep Online. 2012 May 23;68(Pt 6):o1871–2. doi: 10.1107/S1600536812022520 (PMC3379435; doi:10.1107/S1600536812022520)
Supplement: Supplementary file 2 [file e-68-o1871-Isup2.hkl]

# 
# h,k,l, Fc-squared, Fo-squared, sigma(Fo-squared) and status flag 
# 
data_I
_shelx_title ' JH2L1 in P-1' 
_shelx_refln_list_code          4 
_shelx_F_calc_maximum      177.42 
_exptl_crystal_F_000       386.00 
_reflns_d_resolution_high  0.8409 
 
loop_ 
 _symmetry_equiv_pos_as_xyz 
 'x, y, z' 
 '-x, -y, -z' 
 
_cell_length_a     6.1046 
_cell_length_b    11.0329 
_cell_length_c    12.4303 
_cell_angle_alpha 101.175 
_cell_angle_beta   91.323 
_cell_angle_gamma 104.759 
 
_shelx_F_squared_multiplier     1.000 
 
loop_ 
 _refln_index_h 
 _refln_index_k 
 _refln_index_l 
 _refln_F_squared_calc 
 _refln_F_squared_meas 
 _refln_F_squared_sigma 
 _refln_observed_status 
   1   0   0      423.01      372.33      7.19 o 
   2   0   0     3599.00     3713.12     59.65 o 
   3   0   0        4.84        3.14      1.20 o 
   4   0   0        7.94        9.57      1.70 o 
   5   0   0      324.03      334.30     13.65 o 
   6   0   0       33.13       31.75      5.51 o 
  -7   1   0       62.38       55.32      7.88 o 
  -6   1   0      184.55      176.37     10.38 o 
  -5   1   0      122.24      117.73      3.85 o 
  -4   1   0      253.39      252.67      6.20 o 
  -3   1   0      547.47      545.56      9.92 o 
  -2   1   0       67.98       54.00      1.59 o 
  -1   1   0       19.34       14.22      0.78 o 
   1   1   0    10020.80     9919.79    169.40 o 
   2   1   0     2848.11     2927.48     50.37 o 
   3   1   0     2431.51     2444.70     55.37 o 
   4   1   0      892.47      939.60     24.21 o 
   5   1   0      136.04      146.95      6.28 o 
   6   1   0       11.06       10.83      5.22 o 
  -7   2   0        3.77       -9.74      6.49 o 
  -6   2   0      624.74      567.70     30.31 o 
  -5   2   0        0.12        0.72      2.75 o 
  -4   2   0     2420.71     2521.87     50.06 o 
  -3   2   0      421.16      430.22      7.96 o 
  -2   2   0     6138.78     6242.73     99.34 o 
  -1   2   0     2018.33     2022.61     30.76 o 
   0   2   0      581.98      591.77      9.54 o 
   1   2   0      956.78      967.14     15.66 o 
   2   2   0      116.82      119.95      2.58 o 
   3   2   0     1873.28     1924.68     38.83 o 
   4   2   0      145.28      146.48      5.55 o 
   5   2   0      226.80      236.05     10.16 o 
   6   2   0        0.96       -3.00      6.76 o 
  -7   3   0       21.57       24.15      6.20 o 
  -6   3   0      327.36      296.24     36.57 o 
  -5   3   0      110.18      109.02      6.86 o 
  -4   3   0      442.59      478.47      9.66 o 
  -3   3   0     1007.04     1016.97     18.93 o 
  -2   3   0     2550.48     2590.86     39.43 o 
  -1   3   0     6053.53     6231.87     86.17 o 
   0   3   0     2819.68     2851.47     51.33 o 
   1   3   0     2560.42     2447.25     55.09 o 
   2   3   0      343.66      320.37      6.34 o 
   3   3   0      196.99      205.89      4.89 o 
   4   3   0      720.20      710.25     19.88 o 
   5   3   0      103.10      108.75      5.65 o 
   6   3   0       77.16       65.54      8.16 o 
  -7   4   0        0.92       -3.72      7.21 o 
  -6   4   0       11.81       11.06      6.45 o 
  -5   4   0     1058.31     1073.93     39.85 o 
  -4   4   0       20.11       20.20      2.42 o 
  -3   4   0     1781.55     1799.92     30.83 o 
  -2   4   0       34.13       39.27      1.45 o 
  -1   4   0     5087.93     4992.25     72.19 o 
   0   4   0      849.11      896.08     16.49 o 
   1   4   0     2676.29     2687.78     53.83 o 
   2   4   0      771.31      791.41     17.57 o 
   3   4   0       53.35       53.27      2.09 o 
   4   4   0        3.21       -1.10      2.96 o 
   5   4   0       41.31       48.71      5.43 o 
   6   4   0       21.50       20.45      7.47 o 
  -7   5   0      336.46      298.04     27.39 o 
  -6   5   0      104.01      106.43      8.84 o 
  -5   5   0       61.64       67.45      4.38 o 
  -4   5   0      351.42      346.10      8.34 o 
  -3   5   0      995.24      985.49     18.72 o 
  -2   5   0      600.55      672.06     11.44 o 
  -1   5   0     2091.65     2233.54     34.22 o 
   0   5   0     1189.89     1187.54     23.36 o 
   1   5   0      225.83      226.11      5.06 o 
   2   5   0     1798.63     1782.07     35.38 o 
   3   5   0       17.13       20.20      2.35 o 
   4   5   0      171.43      179.03      9.67 o 
   5   5   0        0.30        0.16      4.94 o 
  -7   6   0      111.32       97.99     10.06 o 
  -6   6   0      123.86       97.65     11.32 o 
  -5   6   0      449.77      453.43     14.37 o 
  -4   6   0      913.73      919.01     17.86 o 
  -3   6   0     1717.95     1715.71     34.55 o 
  -2   6   0      840.89      873.23     14.74 o 
  -1   6   0      171.09      152.10      3.37 o 
   0   6   0      535.31      524.31     12.04 o 
   1   6   0        9.00       14.19      1.77 o 
   2   6   0      246.56      244.68      6.47 o 
   3   6   0      209.34      201.03      7.23 o 
   4   6   0       98.22      101.43      6.26 o 
   5   6   0       16.63       16.61      6.61 o 
  -6   7   0        1.56        2.10      4.82 o 
  -5   7   0      497.51      489.89     12.96 o 
  -4   7   0     1197.33     1186.84     24.56 o 
  -3   7   0       61.10       60.25      3.05 o 
  -2   7   0     1186.63     1157.38     21.90 o 
  -1   7   0       97.46      104.86      3.80 o 
   0   7   0     1545.21     1538.10     33.66 o 
   1   7   0      157.88      154.81      4.65 o 
   2   7   0       50.88       50.19      3.08 o 
   3   7   0      202.85      197.78      6.62 o 
   4   7   0        1.10        4.22      4.78 o 
  -6   8   0      127.68      118.44      7.41 o 
  -5   8   0       35.94       35.60      3.54 o 
  -4   8   0      146.46      157.47      5.08 o 
  -3   8   0       85.39       87.72      4.15 o 
  -2   8   0      480.36      487.22     10.04 o 
  -1   8   0       72.71       61.13      3.35 o 
   0   8   0      429.83      436.17     10.67 o 
   1   8   0      310.39      309.73      8.07 o 
   2   8   0       62.29       63.32      3.90 o 
   3   8   0        8.95       10.16      3.40 o 
   4   8   0       41.00       35.09      6.83 o 
  -6   9   0      645.22      644.57     25.90 o 
  -5   9   0       35.69       31.28      4.49 o 
  -4   9   0      379.85      371.37      9.16 o 
  -3   9   0       67.03       71.90      4.70 o 
  -2   9   0       88.09       93.55      7.95 o 
  -1   9   0      507.98      512.08     12.50 o 
   0   9   0       20.60       21.77      2.97 o 
   1   9   0      513.10      519.79     14.06 o 
   2   9   0       14.01       14.71      3.41 o 
   3   9   0       63.55       71.49      6.31 o 
  -5  10   0      256.95      267.74     13.46 o 
  -4  10   0      315.57      313.06     13.12 o 
  -3  10   0      457.50      473.34     13.68 o 
  -2  10   0       49.07       50.27      4.47 o 
  -1  10   0      209.94      205.38      7.51 o 
   0  10   0       16.33       18.92      4.29 o 
   1  10   0       37.19       41.65      4.08 o 
   2  10   0      135.71      144.50      8.39 o 
  -5  11   0      228.47      231.01     22.04 o 
  -4  11   0       58.36       60.73      6.27 o 
  -3  11   0      236.05      257.91      9.16 o 
  -2  11   0      140.93      140.60      8.39 o 
  -1  11   0      201.77      209.42      7.81 o 
   0  11   0       37.44       44.93      5.14 o 
   1  11   0        8.69       10.19      4.20 o 
  -4  12   0       59.57       62.24      7.48 o 
  -3  12   0       70.92       71.94      6.47 o 
  -2  12   0       30.18       28.71      4.92 o 
  -1  12   0        1.36       -1.47      4.51 o 
   0  12   0      112.36      122.25      6.36 o 
   2 -13   1      143.26      147.44      8.64 o 
   0 -12   1       79.89       88.42      6.75 o 
   1 -12   1        2.83        6.87      4.68 o 
   2 -12   1       51.38       49.87      5.28 o 
   3 -12   1      139.35      138.12      7.99 o 
   4 -12   1       29.03       38.87      6.11 o 
  -2 -11   1       73.08       78.49      5.44 o 
  -1 -11   1        5.56       10.19      4.22 o 
   0 -11   1      203.29      209.33      7.94 o 
   1 -11   1       43.80       47.44      4.76 o 
   2 -11   1      278.76      283.15      9.69 o 
   3 -11   1       96.50       95.86      6.36 o 
   4 -11   1       64.14       68.92      6.27 o 
   5 -11   1      259.98      263.86     13.90 o 
  -3 -10   1       14.08       13.69      6.58 o 
  -2 -10   1       28.11       37.42      4.35 o 
  -1 -10   1       56.51       53.06      4.41 o 
   0 -10   1        1.73        0.84      3.65 o 
   1 -10   1      329.14      332.00     11.73 o 
   2 -10   1       49.40       55.82      4.69 o 
   3 -10   1      599.10      624.88     15.34 o 
   4 -10   1       16.20       13.32      4.07 o 
   5 -10   1      121.11      129.03      7.55 o 
  -3  -9   1       22.67       24.28      4.77 o 
  -2  -9   1       47.10       44.53      4.12 o 
  -1  -9   1      105.90      116.18      5.26 o 
   0  -9   1       80.71       82.03      4.10 o 
   1  -9   1      398.10      384.99     10.03 o 
   2  -9   1       31.56       34.39      3.16 o 
   3  -9   1      610.52      642.69     15.59 o 
   4  -9   1      645.68      627.47     18.85 o 
   5  -9   1       59.72       67.38      5.83 o 
   6  -9   1       96.16       99.74     10.23 o 
  -4  -8   1       26.21       29.95      6.65 o 
  -3  -8   1       85.54       90.35      4.84 o 
  -2  -8   1        3.74        7.10      3.07 o 
  -1  -8   1      384.78      382.57      9.73 o 
   0  -8   1      143.61      155.44      7.19 o 
   1  -8   1      294.70      283.57      6.19 o 
   2  -8   1      580.48      562.67     13.42 o 
   3  -8   1       23.98       24.89      3.24 o 
   4  -8   1      367.97      354.36      8.63 o 
   5  -8   1       75.00       79.52      5.18 o 
   6  -8   1      494.30      521.87     20.93 o 
  -4  -7   1        1.50        2.71      4.87 o 
  -3  -7   1      171.44      158.65      5.94 o 
  -2  -7   1      211.91      221.47      6.35 o 
  -1  -7   1      570.86      562.87     13.23 o 
   0  -7   1     1414.06     1448.12     34.08 o 
   1  -7   1     1675.67     1696.91     31.57 o 
   2  -7   1      227.59      208.78      5.49 o 
   3  -7   1       33.47       41.75      2.66 o 
   4  -7   1       10.06        6.04      2.49 o 
   5  -7   1      572.38      551.46     13.58 o 
   6  -7   1      171.89      167.51      8.78 o 
  -5  -6   1       29.06       18.94      8.88 o 
  -4  -6   1        0.33       -1.37      4.33 o 
  -3  -6   1      117.41      123.64      4.92 o 
  -2  -6   1       76.95       66.14      3.12 o 
  -1  -6   1      112.65      103.15      4.04 o 
   0  -6   1      784.08      755.93     14.41 o 
   1  -6   1      158.51      154.48      3.83 o 
   2  -6   1     2091.08     2143.68     37.19 o 
   3  -6   1      126.22      134.28      3.82 o 
   4  -6   1     2484.87     2582.98     47.80 o 
   5  -6   1        7.73       10.31      3.00 o 
   6  -6   1       48.81       34.18      5.17 o 
   7  -6   1       33.55       23.90      9.33 o 
  -5  -5   1      140.87      124.07     15.15 o 
  -4  -5   1      248.81      269.73     10.70 o 
  -3  -5   1      230.90      221.17      6.07 o 
  -2  -5   1      374.73      341.74      6.55 o 
  -1  -5   1       87.60       88.31      2.46 o 
   0  -5   1      181.98      171.56      3.60 o 
   1  -5   1     1013.99     1018.24     15.89 o 
   2  -5   1      139.14      143.36      3.48 o 
   3  -5   1     2174.98     2046.98     37.81 o 
   4  -5   1      246.67      251.89      6.08 o 
   5  -5   1      414.58      402.59     11.76 o 
   6  -5   1        3.78       -2.93      6.32 o 
   7  -5   1        4.19        3.81      7.54 o 
  -6  -4   1        9.52       -5.95     10.87 o 
  -5  -4   1        6.13        5.07      4.73 o 
  -4  -4   1      128.74      133.15      4.41 o 
  -3  -4   1       87.25       94.28      3.69 o 
  -2  -4   1      700.05      676.54     12.94 o 
  -1  -4   1      129.30      148.52      3.35 o 
   0  -4   1     4802.90     4742.60     71.79 o 
   1  -4   1      656.47      642.57      9.69 o 
   2  -4   1      260.14      268.55      4.48 o 
   3  -4   1     2040.88     2083.47     38.02 o 
   4  -4   1      935.05      930.31     19.31 o 
   5  -4   1     1803.00     1859.65     41.18 o 
   6  -4   1       31.09       31.62      6.58 o 
   7  -4   1       73.93       69.58     15.61 o 
  -6  -3   1       21.39       20.45      7.35 o 
  -5  -3   1       85.49       71.68      4.77 o 
  -4  -3   1      155.81      163.90      8.79 o 
  -3  -3   1      236.53      238.19      5.37 o 
  -2  -3   1     1034.43     1041.61     19.49 o 
  -1  -3   1      218.02      199.76      3.66 o 
   0  -3   1     2300.69     2332.91     35.38 o 
   1  -3   1      615.13      594.20      8.97 o 
   2  -3   1      781.70      857.40     14.19 o 
   3  -3   1       81.54       79.72      2.40 o 
   4  -3   1       21.46       16.26      2.01 o 
   5  -3   1       11.82        6.07      2.56 o 
   6  -3   1      451.30      434.27     19.37 o 
   7  -3   1       22.98       22.90      5.93 o 
  -6  -2   1      160.71      158.09      8.35 o 
  -5  -2   1       13.34       11.09      3.64 o 
  -4  -2   1      391.91      382.43     11.05 o 
  -3  -2   1      437.69      445.32     10.81 o 
  -2  -2   1        0.62        0.59      1.18 o 
  -1  -2   1    20986.77    20074.42    323.08 o 
   0  -2   1     1141.45     1093.17     17.68 o 
   1  -2   1       89.61      101.29      2.10 o 
   2  -2   1      113.98      104.13      2.86 o 
   3  -2   1     1367.20     1356.14     23.42 o 
   4  -2   1      399.16      422.71      9.41 o 
   5  -2   1        5.15        1.96      2.67 o 
   6  -2   1        5.92       -2.49      7.65 o 
   7  -2   1       33.37       38.72      7.36 o 
  -6  -1   1        0.61       -5.83      5.36 o 
  -5  -1   1      182.76      198.24      7.41 o 
  -4  -1   1      198.90      186.96      5.48 o 
  -3  -1   1     1215.82     1194.47     24.40 o 
  -2  -1   1      118.15      118.45      2.73 o 
  -1  -1   1       79.47       88.22      2.08 o 
   1  -1   1     1158.62     1142.36     18.33 o 
   2  -1   1     5159.21     5119.16     81.51 o 
   3  -1   1        1.75        0.33      1.02 o 
   4  -1   1     1339.77     1325.51     26.74 o 
   5  -1   1        5.78        3.47      3.12 o 
   6  -1   1      208.43      206.49      9.55 o 
   7  -1   1        2.29       18.98      9.79 o 
  -7   0   1       21.86       16.37      6.93 o 
  -6   0   1       10.55        8.35      5.73 o 
  -5   0   1      169.47      181.44      7.81 o 
  -4   0   1      453.28      456.41      9.36 o 
  -3   0   1     1305.51     1324.06     21.80 o 
  -2   0   1     1372.58     1376.16     25.66 o 
  -1   0   1     1306.49     1267.28     23.46 o 
   1   0   1     1846.63     1814.98     31.24 o 
   2   0   1     1262.20     1284.59     22.35 o 
   3   0   1      569.15      570.55     11.23 o 
   4   0   1        7.97        3.90      2.46 o 
   5   0   1      340.02      370.67     14.05 o 
   6   0   1       25.10       31.56      5.84 o 
  -7   1   1      220.25      246.10     16.37 o 
  -6   1   1       55.78       44.34      6.71 o 
  -5   1   1       30.71       27.67      2.92 o 
  -4   1   1       16.05       15.59      2.10 o 
  -3   1   1       27.29       22.00      1.84 o 
  -2   1   1     1585.67     1637.54     26.53 o 
  -1   1   1      723.57      713.45     12.42 o 
   0   1   1      989.38      728.73     28.14 o 
   1   1   1      816.07      793.06     12.81 o 
   2   1   1      156.16      145.60      3.25 o 
   3   1   1      298.48      294.08      6.98 o 
   4   1   1      437.60      456.95     12.62 o 
   5   1   1      159.71      166.94      6.57 o 
   6   1   1       25.59       31.73      9.79 o 
  -7   2   1        1.19        1.69      9.79 o 
  -6   2   1      440.35      422.36     15.37 o 
  -5   2   1      803.92      840.45     17.84 o 
  -4   2   1      912.02      939.05     19.46 o 
  -3   2   1       14.76       11.52      1.80 o 
  -2   2   1     1227.83     1176.63     19.20 o 
  -1   2   1     8108.72     8033.46    115.64 o 
   0   2   1      268.78      265.16      6.74 o 
   1   2   1     4806.74     4871.19     87.47 o 
   2   2   1      176.51      160.04      4.16 o 
   3   2   1       51.83       39.09      2.13 o 
   4   2   1       14.08       12.30      2.84 o 
   5   2   1       53.98       54.09      4.24 o 
   6   2   1        8.49       15.46      6.96 o 
  -7   3   1       38.14       35.20      6.53 o 
  -6   3   1       46.42       30.86      6.70 o 
  -5   3   1       59.73       62.43      4.19 o 
  -4   3   1     2390.27     2436.85     48.34 o 
  -3   3   1       56.99       57.85      2.04 o 
  -2   3   1     1855.49     1902.01     27.78 o 
  -1   3   1       47.01       45.56      1.15 o 
   0   3   1      538.66      544.65     13.42 o 
   1   3   1     2346.84     2283.62     46.92 o 
   2   3   1      475.00      508.29     11.44 o 
   3   3   1     1225.65     1237.16     25.21 o 
   4   3   1      169.78      172.21      6.03 o 
   5   3   1      195.01      186.94     10.88 o 
   6   3   1        5.09       -1.20      7.06 o 
  -7   4   1       12.96        3.79      7.63 o 
  -6   4   1        3.98       12.08      6.14 o 
  -5   4   1     1445.46     1482.16     37.79 o 
  -4   4   1       30.18       31.68      2.80 o 
  -3   4   1     2331.35     2240.63     44.44 o 
  -2   4   1     1295.99     1397.18     21.59 o 
  -1   4   1     1444.71     1453.44     22.35 o 
   0   4   1     1017.75     1034.67     19.68 o 
   1   4   1       32.32       26.23      1.32 o 
   2   4   1      120.76      110.16      3.89 o 
   3   4   1       30.33       31.57      2.11 o 
   4   4   1      193.66      201.06      8.80 o 
   5   4   1       17.02       15.49      4.84 o 
  -7   5   1        0.85       -5.58      7.41 o 
  -6   5   1      658.77      669.66     38.26 o 
  -5   5   1      124.50      122.60      9.56 o 
  -4   5   1      102.55      103.76      3.67 o 
  -3   5   1      304.20      271.40      6.05 o 
  -2   5   1     1778.75     1913.62     33.15 o 
  -1   5   1     6344.46     6456.04    116.01 o 
   0   5   1     2143.08     2161.87     39.11 o 
   1   5   1      766.26      727.20     14.52 o 
   2   5   1      406.11      382.31      8.23 o 
   3   5   1       66.54       70.49      3.06 o 
   4   5   1       41.63       41.07      4.63 o 
   5   5   1       15.38       14.91      4.94 o 
  -7   6   1      193.27      200.33     12.96 o 
  -6   6   1        2.26       -8.10      6.03 o 
  -5   6   1      151.20      145.56      5.38 o 
  -4   6   1       75.45       78.07      3.62 o 
  -3   6   1     1061.52     1038.11     21.37 o 
  -2   6   1      153.19      150.14      3.54 o 
  -1   6   1       22.11       20.49      1.90 o 
   0   6   1     1397.59     1388.45     30.25 o 
   1   6   1        0.77        3.04      1.53 o 
   2   6   1      392.54      381.19      9.13 o 
   3   6   1       32.07       29.26      2.63 o 
   4   6   1       97.55       91.04      7.69 o 
   5   6   1        9.97        8.00      5.33 o 
  -6   7   1      105.60       97.78      6.60 o 
  -5   7   1      471.65      455.79     11.82 o 
  -4   7   1      215.45      216.81      6.08 o 
  -3   7   1      547.15      572.92     12.46 o 
  -2   7   1      879.63      902.57     16.18 o 
  -1   7   1       43.59       47.94      2.50 o 
   0   7   1      579.52      564.93     12.94 o 
   1   7   1      103.13       91.84      3.28 o 
   2   7   1       96.72      100.91      3.76 o 
   3   7   1       43.01       39.65      3.36 o 
   4   7   1       85.08       90.91      7.94 o 
  -6   8   1      120.60      132.17      9.93 o 
  -5   8   1       85.28       92.89      4.61 o 
  -4   8   1      921.69      905.75     19.23 o 
  -3   8   1       31.91       30.91      3.86 o 
  -2   8   1     1197.94     1206.13     24.76 o 
  -1   8   1        1.98        1.23      2.32 o 
   0   8   1      357.91      363.66      9.00 o 
   1   8   1      134.72      135.46      4.40 o 
   2   8   1       16.79       18.42      3.00 o 
   3   8   1        5.34        7.05      3.36 o 
   4   8   1        2.65        2.49      5.02 o 
  -6   9   1      180.22      191.38     12.50 o 
  -5   9   1       34.57       32.84      3.80 o 
  -4   9   1       93.95      101.40      4.31 o 
  -3   9   1      358.19      360.66      8.66 o 
  -2   9   1      508.42      512.58     11.57 o 
  -1   9   1      482.71      476.64     11.68 o 
   0   9   1      120.98      134.00      4.77 o 
   1   9   1      197.65      206.58      6.77 o 
   2   9   1       28.17       29.57      4.73 o 
   3   9   1       83.65       81.24      5.84 o 
  -5  10   1        4.28        8.98      5.42 o 
  -4  10   1      259.86      258.06      8.09 o 
  -3  10   1       10.27       15.11      3.63 o 
  -2  10   1        8.36       11.15      3.95 o 
  -1  10   1      324.00      332.87     10.16 o 
   0  10   1       25.53       26.50      3.66 o 
   1  10   1      175.35      179.57      6.94 o 
   2  10   1        0.35        2.26      3.70 o 
  -5  11   1      241.62      259.32     13.81 o 
  -4  11   1      125.87      123.29      6.36 o 
  -3  11   1      345.32      330.70     10.73 o 
  -2  11   1        3.30        1.72      4.17 o 
  -1  11   1      134.21      145.15      6.38 o 
   0  11   1       14.51       15.57      4.42 o 
   1  11   1       10.84       25.18      4.93 o 
  -4  12   1       31.01       36.39      6.16 o 
  -3  12   1      344.59      342.81     11.31 o 
  -2  12   1       15.87       13.08      4.75 o 
  -1  12   1       39.60       49.35      4.90 o 
   0  12   1       11.81       17.26      4.50 o 
   2 -13   2       80.86       78.83      7.23 o 
  -1 -12   2        7.15       17.78      8.67 o 
   0 -12   2       82.56       91.15      7.20 o 
   1 -12   2        0.20        3.39      6.05 o 
   2 -12   2      281.97      282.20     10.52 o 
   3 -12   2       76.23       90.69     13.01 o 
   4 -12   2      183.70      213.90     27.39 o 
  -2 -11   2       51.19       53.96      5.19 o 
  -1 -11   2       39.56       48.53      4.85 o 
   0 -11   2      224.51      223.36      8.29 o 
   1 -11   2       30.40       34.83      6.45 o 
   2 -11   2       62.71       74.19      9.32 o 
   3 -11   2      309.82      310.47     17.00 o 
   4 -11   2       36.80       24.92      5.57 o 
   5 -11   2      396.77      419.35     22.80 o 
  -3 -10   2        2.51        6.85      6.30 o 
  -2 -10   2      116.87      116.34      5.94 o 
  -1 -10   2        3.17        5.26      3.95 o 
   0 -10   2      132.15      136.80      6.13 o 
   1 -10   2      256.94      255.21      8.68 o 
   2 -10   2       39.87       44.73      3.65 o 
   3 -10   2       61.76       54.40      4.10 o 
   4 -10   2       30.05       38.85      5.12 o 
   5 -10   2      323.49      315.52     12.44 o 
  -3  -9   2       10.21       10.86      4.01 o 
  -2  -9   2       81.82       84.68      4.97 o 
  -1  -9   2      470.73      454.37     16.48 o 
   0  -9   2      237.97      237.71      7.97 o 
   1  -9   2      660.64      685.19     16.18 o 
   2  -9   2       85.13       91.98      4.41 o 
   3  -9   2      473.39      466.77     14.63 o 
   4  -9   2      314.80      313.86     10.06 o 
   5  -9   2       58.61       65.12      5.92 o 
   6  -9   2      137.51      125.37      7.83 o 
  -4  -8   2       36.28       32.39      7.21 o 
  -3  -8   2       19.61       24.18      3.82 o 
  -2  -8   2        2.39        3.10      3.22 o 
  -1  -8   2      234.29      224.84      6.69 o 
   0  -8   2       12.24        9.11      1.92 o 
   1  -8   2      745.56      777.74     18.02 o 
   2  -8   2      301.01      293.67      8.02 o 
   3  -8   2     1820.35     1858.73     41.07 o 
   4  -8   2      457.08      477.41     15.12 o 
   5  -8   2       81.35       85.34      6.11 o 
   6  -8   2       46.83       38.10      5.52 o 
  -4  -7   2        0.94        0.59      4.87 o 
  -3  -7   2      272.80      274.64      8.58 o 
  -2  -7   2       10.40        9.50      2.24 o 
  -1  -7   2      713.63      732.43     14.23 o 
   0  -7   2      609.74      628.50     12.37 o 
   1  -7   2      360.92      376.42      8.58 o 
   2  -7   2     1096.65     1060.23     21.84 o 
   3  -7   2       20.13       16.85      2.69 o 
   4  -7   2      121.10      136.53      4.90 o 
   5  -7   2       85.64       82.58      5.84 o 
   6  -7   2      267.60      274.42     11.07 o 
  -5  -6   2        0.88       16.01      9.95 o 
  -4  -6   2        7.60       10.72      3.27 o 
  -3  -6   2      224.19      206.22      6.06 o 
  -2  -6   2      261.24      253.11      5.79 o 
  -1  -6   2     1926.42     1934.80     35.87 o 
   0  -6   2     1968.50     1864.47     34.59 o 
   1  -6   2      766.22      826.76     15.78 o 
   2  -6   2     3568.89     3491.72     59.89 o 
   3  -6   2      335.07      337.66      8.00 o 
   4  -6   2     1503.97     1536.67     31.34 o 
   5  -6   2        9.02       16.68      3.49 o 
   6  -6   2       66.25       65.91      5.71 o 
   7  -6   2      164.84      184.91     21.27 o 
  -5  -5   2      122.77      131.78     11.94 o 
  -4  -5   2       32.07       30.93      3.04 o 
  -3  -5   2      188.88      189.22      5.67 o 
  -2  -5   2      399.65      389.04      8.05 o 
  -1  -5   2     1293.99     1293.80     24.15 o 
   0  -5   2     1001.12      987.91     17.42 o 
   1  -5   2       49.20       60.89      2.08 o 
   2  -5   2     3113.08     3148.24     53.92 o 
   3  -5   2      315.00      318.65      7.56 o 
   4  -5   2      171.39      171.18      5.11 o 
   5  -5   2      327.45      352.94     10.77 o 
   6  -5   2        5.69       -0.60      4.62 o 
   7  -5   2      167.93      156.12     11.56 o 
  -6  -4   2       37.79       33.67      9.79 o 
  -5  -4   2      170.19      146.65     11.75 o 
  -4  -4   2      585.34      568.88     20.45 o 
  -3  -4   2       36.78       41.34      2.77 o 
  -2  -4   2     1632.18     1633.12     30.39 o 
  -1  -4   2        1.41        3.01      1.23 o 
   0  -4   2      582.70      609.97     10.28 o 
   1  -4   2     3120.47     3121.06     45.34 o 
   2  -4   2     1655.91     1687.05     27.36 o 
   3  -4   2     2688.16     2843.28     51.55 o 
   4  -4   2      136.44      136.54      3.98 o 
   5  -4   2      408.63      427.75     10.47 o 
   6  -4   2        4.94       -1.53      6.14 o 
   7  -4   2        1.66       -3.86      9.33 o 
  -6  -3   2       18.48       18.36      8.88 o 
  -5  -3   2       42.06       45.34      7.01 o 
  -4  -3   2      993.76      960.22     24.94 o 
  -3  -3   2      573.62      548.50     14.69 o 
  -2  -3   2     2789.62     2780.41     51.43 o 
  -1  -3   2     1764.22     1848.06     32.03 o 
   0  -3   2     5933.03     5823.11     93.30 o 
   1  -3   2     4242.21     4012.52     68.43 o 
   2  -3   2     1231.16     1226.47     18.99 o 
   3  -3   2     1462.23     1420.86     26.18 o 
   4  -3   2      194.00      189.91      4.65 o 
   5  -3   2     1055.48     1106.30     22.95 o 
   6  -3   2       58.16       46.10      7.10 o 
   7  -3   2       67.67       49.12      8.23 o 
  -6  -2   2       69.66       67.11     13.62 o 
  -5  -2   2       16.15       12.10      3.80 o 
  -4  -2   2       53.40       49.37      3.81 o 
  -3  -2   2     1279.73     1261.28     28.24 o 
  -2  -2   2       19.58       23.23      1.42 o 
  -1  -2   2    31477.78    28874.26    491.46 o 
   0  -2   2     5254.69     5347.16     98.10 o 
   1  -2   2    11870.76    11395.03    193.49 o 
   2  -2   2       21.61       29.40      1.38 o 
   3  -2   2       19.45       25.73      1.56 o 
   4  -2   2      867.28      867.21     17.95 o 
   5  -2   2       36.69       32.61      4.21 o 
   6  -2   2      292.14      316.15     26.17 o 
   7  -2   2        2.03       -9.72      6.48 o 
  -6  -1   2      116.04      118.65     22.65 o 
  -5  -1   2       69.37       72.56      3.83 o 
  -4  -1   2      181.36      187.17      5.77 o 
  -3  -1   2       66.47       65.51      2.72 o 
  -2  -1   2       52.70       57.60      2.20 o 
  -1  -1   2      528.84      541.95     11.20 o 
   0  -1   2     4386.94     4308.47     85.17 o 
   1  -1   2     4481.77     4529.48     73.36 o 
   2  -1   2     1439.92     1412.61     21.81 o 
   3  -1   2     5185.70     5501.31     99.95 o 
   4  -1   2      331.86      341.68     10.02 o 
   5  -1   2       45.52       43.70      4.25 o 
   6  -1   2       47.37       58.15      5.84 o 
   7  -1   2       17.22       23.26     10.10 o 
  -7   0   2      116.47      112.05      9.74 o 
  -6   0   2      201.32      192.80     11.14 o 
  -5   0   2     1663.29     1757.43     50.28 o 
  -4   0   2       40.38       40.50      2.62 o 
  -3   0   2     2318.18     2289.86     46.01 o 
  -2   0   2      861.19      899.15     15.04 o 
  -1   0   2       30.70       25.12      1.13 o 
   0   0   2     1833.48     1763.95     32.37 o 
   1   0   2      466.24      453.28      7.18 o 
   2   0   2     2446.51     2404.75     41.57 o 
   3   0   2       28.58       40.98      2.24 o 
   4   0   2      899.88      925.63     21.30 o 
   5   0   2       30.89       20.86      3.71 o 
   6   0   2       23.26       19.95      6.58 o 
  -7   1   2       37.06       42.50      7.79 o 
  -6   1   2       14.92       14.54      8.57 o 
  -5   1   2      692.74      735.18     14.73 o 
  -4   1   2      462.70      480.75     10.65 o 
  -3   1   2     2124.45     2200.16     40.26 o 
  -2   1   2     2113.88     2161.56     37.13 o 
  -1   1   2     2578.89     2567.06     44.08 o 
   0   1   2     4596.99     4589.37    225.26 o 
   1   1   2       33.50       31.55      1.24 o 
   2   1   2     1692.03     1680.20     33.67 o 
   3   1   2     2396.83     2442.47     52.35 o 
   4   1   2      457.53      464.57     12.73 o 
   5   1   2      329.56      321.48     10.01 o 
   6   1   2       23.88       30.42      7.06 o 
  -7   2   2       21.06       31.18      7.57 o 
  -6   2   2      534.11      535.23     22.51 o 
  -5   2   2        6.59        2.35      3.56 o 
  -4   2   2      596.66      623.09     15.09 o 
  -3   2   2      520.48      596.88     12.52 o 
  -2   2   2     3181.88     3190.46     51.30 o 
  -1   2   2       69.13       75.63      1.69 o 
   0   2   2     2402.18     2480.49     68.71 o 
   1   2   2       14.69       15.06      2.13 o 
   2   2   2      746.30      806.30     21.29 o 
   3   2   2       65.72       66.06      2.39 o 
   4   2   2       55.91       55.96      3.48 o 
   5   2   2      167.92      183.46     10.00 o 
   6   2   2       62.09       67.78      8.16 o 
  -7   3   2      280.29      282.51     18.36 o 
  -6   3   2      182.32      160.24     10.38 o 
  -5   3   2      215.69      210.28      7.74 o 
  -4   3   2      419.21      425.25      9.82 o 
  -3   3   2      644.76      716.04     12.93 o 
  -2   3   2     3357.27     3566.33     54.24 o 
  -1   3   2     2565.23     2602.28     52.72 o 
   0   3   2      904.18      877.20     24.28 o 
   1   3   2     3125.64     3228.27     86.86 o 
   2   3   2      930.15      967.87     24.77 o 
   3   3   2      542.49      536.25     19.09 o 
   4   3   2        6.35       11.61      5.33 o 
   5   3   2        3.05       -1.07      4.37 o 
   6   3   2        0.38       -4.22      6.79 o 
  -7   4   2       14.90       15.27      7.65 o 
  -6   4   2      185.16      186.70     11.35 o 
  -5   4   2       15.61       13.77      5.17 o 
  -4   4   2     3220.73     3276.84     71.76 o 
  -3   4   2      636.13      679.82     12.40 o 
  -2   4   2      219.35      211.46      4.11 o 
  -1   4   2      407.54      387.78      7.56 o 
   0   4   2        6.09        5.54      2.03 o 
   1   4   2     1095.30     1098.50     39.63 o 
   2   4   2      393.00      389.22      8.09 o 
   3   4   2      673.76      705.56     19.35 o 
   4   4   2      144.97      135.15     10.43 o 
   5   4   2       38.49       49.27      5.30 o 
  -7   5   2        0.54      -10.06      6.88 o 
  -6   5   2      171.59      158.99     10.26 o 
  -5   5   2      531.52      553.58     18.25 o 
  -4   5   2      143.00      153.53      5.38 o 
  -3   5   2     2191.97     2131.77     42.61 o 
  -2   5   2       70.44       97.01      2.61 o 
  -1   5   2     1394.62     1422.26     28.35 o 
   0   5   2       18.63       18.69      2.72 o 
   1   5   2       43.89       47.90      3.68 o 
   2   5   2      403.39      396.23     10.52 o 
   3   5   2      109.96      123.56      4.80 o 
   4   5   2      257.20      260.97     13.15 o 
   5   5   2        0.97       -7.04      4.69 o 
  -6   6   2      143.96      128.80      7.36 o 
  -5   6   2      200.30      199.00      7.44 o 
  -4   6   2       24.70       20.97      2.86 o 
  -3   6   2     1006.23      990.18     20.45 o 
  -2   6   2      192.61      151.50      3.82 o 
  -1   6   2     1375.49     1328.78     26.59 o 
   0   6   2      270.01      252.35      5.65 o 
   1   6   2      334.22      347.15      7.99 o 
   2   6   2        6.48        1.84      1.73 o 
   3   6   2      102.70       94.08      5.37 o 
   4   6   2       35.62       33.34      4.61 o 
   5   6   2       47.21       41.04      5.50 o 
  -6   7   2        5.03        8.55      9.23 o 
  -5   7   2      339.80      341.03     10.73 o 
  -4   7   2       40.30       46.64      3.31 o 
  -3   7   2      278.26      270.68      6.74 o 
  -2   7   2     1034.04     1024.06     21.04 o 
  -1   7   2       18.02       19.36      2.15 o 
   0   7   2     1491.54     1441.93     31.46 o 
   1   7   2       48.95       44.44      2.36 o 
   2   7   2      643.57      659.61     15.07 o 
   3   7   2       13.51        5.88      3.64 o 
   4   7   2        0.89        1.78      4.45 o 
  -6   8   2       65.72       78.36     10.87 o 
  -5   8   2      682.97      654.69     17.41 o 
  -4   8   2      334.91      359.07      8.78 o 
  -3   8   2      232.15      238.44      6.26 o 
  -2   8   2      308.78      295.81      7.28 o 
  -1   8   2       64.25       55.59      2.80 o 
   0   8   2      119.09      116.59      4.34 o 
   1   8   2      330.18      319.85      7.94 o 
   2   8   2       50.94       54.11      3.58 o 
   3   8   2       53.13       48.69      4.59 o 
  -6   9   2      165.41      188.84     17.45 o 
  -5   9   2        5.35       -1.95      4.15 o 
  -4   9   2      680.75      721.93     17.45 o 
  -3   9   2      154.10      139.52      5.37 o 
  -2   9   2      634.73      645.60     14.07 o 
  -1   9   2       20.89       15.56      2.75 o 
   0   9   2      112.92      119.10      4.84 o 
   1   9   2      115.36      105.14      4.59 o 
   2   9   2        9.54        5.32      3.67 o 
   3   9   2       40.70       39.24      5.61 o 
  -5  10   2       24.04       26.49      5.76 o 
  -4  10   2      291.00      280.61     11.27 o 
  -3  10   2      127.65      135.74      5.51 o 
  -2  10   2       18.62       20.69      3.59 o 
  -1  10   2      293.62      288.44      8.91 o 
   0  10   2        2.29       -0.25      4.55 o 
   1  10   2      165.00      167.91      6.55 o 
   2  10   2        8.12       12.29      3.64 o 
  -4  11   2       45.03       50.41      4.99 o 
  -3  11   2      246.82      256.24      8.16 o 
  -2  11   2        2.65       10.22      4.18 o 
  -1  11   2      251.58      255.76      8.52 o 
   0  11   2       17.80       21.65      3.93 o 
   1  11   2        1.08        6.01      3.97 o 
  -3  12   2      105.27      100.72      6.80 o 
  -2  12   2        0.29        0.10      4.53 o 
  -1  12   2       70.29       73.77      6.36 o 
   1 -13   3       46.63       52.88      6.73 o 
   2 -13   3       20.70       25.31      6.20 o 
  -1 -12   3        0.93        5.29      5.71 o 
   0 -12   3       60.46       63.41      5.71 o 
   1 -12   3       25.28       22.09      5.13 o 
   2 -12   3       90.94       97.21      8.40 o 
   3 -12   3       38.10       43.33      6.20 o 
   4 -12   3      142.42      137.71     10.41 o 
  -2 -11   3       27.71       30.11      5.62 o 
  -1 -11   3       30.92       36.50      4.76 o 
   0 -11   3       93.33       97.03      6.94 o 
   1 -11   3        6.00        8.12      4.57 o 
   2 -11   3      296.15      295.06     21.38 o 
   3 -11   3      269.18      289.78      9.83 o 
   4 -11   3       68.87       65.37      5.98 o 
   5 -11   3       31.17       32.57      6.01 o 
  -3 -10   3        6.56       10.92      5.34 o 
  -2 -10   3       87.15       95.78      7.95 o 
  -1 -10   3       60.89       57.55      4.85 o 
   0 -10   3       77.24       93.62      5.39 o 
   1 -10   3       55.88       55.42      3.93 o 
   2 -10   3      181.01      192.53     10.16 o 
   3 -10   3      390.55      419.73     11.31 o 
   4 -10   3      116.43      118.10      6.16 o 
   5 -10   3      299.90      299.98     18.62 o 
  -3  -9   3        7.26       12.09      4.39 o 
  -2  -9   3      184.31      187.52      9.01 o 
  -1  -9   3      334.45      347.89      9.93 o 
   0  -9   3      357.90      365.76      9.66 o 
   1  -9   3       78.83       77.86      4.19 o 
   2  -9   3        4.00        6.72      3.12 o 
   3  -9   3      151.40      127.25      5.32 o 
   4  -9   3      248.48      229.10      8.23 o 
   5  -9   3      343.87      364.85     24.75 o 
   6  -9   3      199.07      210.53     16.68 o 
  -4  -8   3       36.75       36.29      7.57 o 
  -3  -8   3       11.26        8.18      3.79 o 
  -2  -8   3       45.30       41.90      5.04 o 
  -1  -8   3      341.56      333.10      8.84 o 
   0  -8   3       36.86       31.11      3.03 o 
   1  -8   3     1591.09     1560.08     34.73 o 
   2  -8   3        7.28        8.31      3.06 o 
   3  -8   3     1117.61     1159.17     26.43 o 
   4  -8   3      157.45      178.37      6.90 o 
   5  -8   3        2.00        1.11      4.66 o 
   6  -8   3      178.58      178.81      8.92 o 
  -4  -7   3       72.49       84.24      5.82 o 
  -3  -7   3       22.29       26.26      3.23 o 
  -2  -7   3       13.04        8.24      2.65 o 
  -1  -7   3       29.42       27.72      2.87 o 
   0  -7   3       34.23       33.76      2.63 o 
   1  -7   3      498.30      495.26     11.94 o 
   2  -7   3     1046.79     1031.20     19.73 o 
   3  -7   3      651.55      635.32     13.89 o 
   4  -7   3      306.84      293.41      7.75 o 
   5  -7   3      118.91      117.87      6.65 o 
   6  -7   3       32.23       33.02      5.20 o 
  -5  -6   3       42.70       40.74      7.92 o 
  -4  -6   3        1.99        1.83      3.89 o 
  -3  -6   3      180.89      184.77      6.96 o 
  -2  -6   3       48.13       47.26      2.86 o 
  -1  -6   3     1226.04     1190.69     24.33 o 
   0  -6   3      763.26      752.28     15.77 o 
   1  -6   3        5.04        4.95      2.39 o 
   2  -6   3      615.76      656.45     12.89 o 
   3  -6   3      198.28      186.12      5.30 o 
   4  -6   3     2028.88     2062.67     41.51 o 
   5  -6   3        9.69        6.08      4.06 o 
   6  -6   3      156.65      170.66      8.15 o 
  -5  -5   3       37.53       31.82      7.47 o 
  -4  -5   3       53.83       55.64      8.13 o 
  -3  -5   3      471.46      449.37     11.08 o 
  -2  -5   3       99.31       97.04      4.15 o 
  -1  -5   3      261.53      245.36      5.47 o 
   0  -5   3      834.50      833.16     14.93 o 
   1  -5   3      184.41      186.42      3.94 o 
   2  -5   3       48.95       46.42      2.36 o 
   3  -5   3       36.32       54.89      2.86 o 
   4  -5   3      124.93      149.05      4.86 o 
   5  -5   3      552.08      542.80     15.18 o 
   6  -5   3      107.73      105.42      6.35 o 
   7  -5   3      196.83      200.16     12.77 o 
  -6  -4   3        5.88        1.84      9.79 o 
  -5  -4   3       44.37       53.30      5.67 o 
  -4  -4   3       17.80       12.44      4.42 o 
  -3  -4   3       21.76       25.09      3.19 o 
  -2  -4   3     6256.46     6361.67    126.10 o 
  -1  -4   3        1.51       -0.16      1.41 o 
   0  -4   3     2150.52     2139.87     34.79 o 
   1  -4   3      142.53      126.69      3.10 o 
   2  -4   3      594.09      564.39      9.77 o 
   3  -4   3      558.43      558.32     12.01 o 
   4  -4   3        2.25        2.59      1.80 o 
   5  -4   3        6.48        8.42      3.00 o 
   6  -4   3       28.60       23.34      7.50 o 
   7  -4   3       73.06       67.79     14.84 o 
  -6  -3   3       37.80       35.81      9.79 o 
  -5  -3   3       16.13       15.37      4.70 o 
  -4  -3   3       22.87       25.18      3.69 o 
  -3  -3   3      125.27      128.19      4.47 o 
  -2  -3   3      211.60      205.58      5.16 o 
  -1  -3   3      194.00      180.83      3.89 o 
   0  -3   3      296.49      291.25      6.26 o 
   1  -3   3     3035.40     2977.28     48.07 o 
   2  -3   3     1271.78     1338.07     23.34 o 
   3  -3   3     2830.59     2886.32     49.45 o 
   4  -3   3       19.46       26.60      2.12 o 
   5  -3   3      417.10      414.21     10.63 o 
   6  -3   3        0.92        6.17      6.05 o 
   7  -3   3        1.88        9.37      7.57 o 
  -6  -2   3      180.82      152.48      9.95 o 
  -5  -2   3      195.12      201.77     11.02 o 
  -4  -2   3      386.80      395.68     10.23 o 
  -3  -2   3      187.32      176.09      7.11 o 
  -2  -2   3       20.41       15.85      1.81 o 
  -1  -2   3      612.66      604.74     12.64 o 
   0  -2   3      647.32      623.52     11.22 o 
   1  -2   3      710.74      665.48     11.90 o 
   2  -2   3      198.28      173.44      3.27 o 
   3  -2   3       60.85       44.00      1.88 o 
   4  -2   3      106.13       96.24      3.42 o 
   5  -2   3      288.01      303.00      9.75 o 
   6  -2   3       89.40       80.81      6.79 o 
  -6  -1   3        7.63       11.85      6.05 o 
  -5  -1   3        1.33        2.66      3.15 o 
  -4  -1   3      141.76      142.35      5.10 o 
  -3  -1   3     1458.74     1466.15     46.81 o 
  -2  -1   3      663.30      718.39     13.88 o 
  -1  -1   3     4854.65     4857.04     83.25 o 
   0  -1   3       19.55       11.83      1.18 o 
   1  -1   3     1778.54     1800.43     27.82 o 
   2  -1   3     2561.33     2670.99     43.43 o 
   3  -1   3      330.44      357.56      7.41 o 
   4  -1   3      371.93      341.47      9.98 o 
   5  -1   3        0.55        1.89      3.67 o 
   6  -1   3      198.46      210.56      9.49 o 
  -6   0   3       36.15       39.33      6.93 o 
  -5   0   3        6.90        3.83      4.56 o 
  -4   0   3      289.37      309.18      7.51 o 
  -3   0   3      295.78      276.51      7.28 o 
  -2   0   3     1446.06     1403.98     24.68 o 
  -1   0   3     1956.45     1987.35     34.27 o 
   0   0   3     3946.45     3914.38     59.90 o 
   1   0   3     2254.04     2362.62     36.35 o 
   2   0   3      290.29      283.24      5.78 o 
   3   0   3        3.33       -0.09      1.71 o 
   4   0   3       59.14       58.71      3.75 o 
   5   0   3       92.69       87.63      6.58 o 
   6   0   3       14.82        5.73     13.31 o 
  -7   1   3       78.59       65.70     11.78 o 
  -6   1   3       38.01       42.84     10.25 o 
  -5   1   3      770.78      800.80     33.53 o 
  -4   1   3       17.46       16.72      2.43 o 
  -3   1   3      814.30      812.76     17.00 o 
  -2   1   3       79.63       85.45      2.35 o 
  -1   1   3       48.67       51.44      1.54 o 
   0   1   3     5093.33     5109.57    101.27 o 
   1   1   3      103.23      100.73      2.58 o 
   2   1   3     3268.48     3100.81     75.35 o 
   3   1   3       12.74       11.26      1.77 o 
   4   1   3      378.02      383.01     18.16 o 
   5   1   3       58.46       54.65      4.07 o 
   6   1   3       24.70       22.41      7.12 o 
  -7   2   3        4.21        4.82      7.25 o 
  -6   2   3      246.05      235.16     12.67 o 
  -5   2   3      536.12      500.51     23.26 o 
  -4   2   3     1926.20     1953.54     53.20 o 
  -3   2   3      858.24      824.10     15.72 o 
  -2   2   3      276.76      248.33      4.62 o 
  -1   2   3     4054.35     4113.61     66.02 o 
   0   2   3      686.68      725.68     25.25 o 
   1   2   3      232.83      208.47      8.23 o 
   2   2   3      208.86      196.11      5.59 o 
   3   2   3     1003.01      989.96     25.84 o 
   4   2   3      153.10      166.59      7.05 o 
   5   2   3      110.14      108.82      6.51 o 
   6   2   3       28.49       19.79      7.02 o 
  -7   3   3      172.83      166.86     10.09 o 
  -6   3   3       60.82       54.51      7.41 o 
  -5   3   3       25.12       14.00      4.41 o 
  -4   3   3      429.10      432.85     10.97 o 
  -3   3   3      895.26      926.14     20.99 o 
  -2   3   3     5851.33     6017.90     96.65 o 
  -1   3   3      612.39      594.72     12.15 o 
   0   3   3     3101.09     3131.45    123.65 o 
   1   3   3      662.87      654.83     23.05 o 
   2   3   3      647.90      705.84     19.64 o 
   3   3   3      185.82      173.73      6.85 o 
   4   3   3       48.30       45.23      3.89 o 
   5   3   3      131.98      141.97      7.34 o 
   6   3   3       20.92       22.93      7.28 o 
  -7   4   3       60.15       64.28      8.89 o 
  -6   4   3       92.31       91.44     24.03 o 
  -5   4   3       36.89       33.57      4.79 o 
  -4   4   3      308.59      300.17      9.98 o 
  -3   4   3        6.15        4.58      2.01 o 
  -2   4   3      574.09      600.33     11.73 o 
  -1   4   3     1165.27     1099.22     20.25 o 
   0   4   3      402.84      429.05     13.26 o 
   1   4   3     1081.27     1023.50     52.03 o 
   2   4   3       49.64       61.73      2.31 o 
   3   4   3      128.95      127.57      4.73 o 
   4   4   3        1.10        3.03      3.66 o 
   5   4   3       31.65       36.73      5.02 o 
  -7   5   3       14.31       -1.04      7.41 o 
  -6   5   3      436.88      448.61     19.90 o 
  -5   5   3       92.27       87.34      5.93 o 
  -4   5   3      605.05      592.36     17.92 o 
  -3   5   3      425.54      426.96      9.68 o 
  -2   5   3        6.68        1.04      1.58 o 
  -1   5   3     1226.79     1226.37     24.57 o 
   0   5   3       26.48       31.12      3.96 o 
   1   5   3     1127.15     1168.77     32.64 o 
   2   5   3      214.18      209.82      9.23 o 
   3   5   3      208.81      211.53      5.96 o 
   4   5   3        2.26        4.98      3.83 o 
   5   5   3       15.23       11.05      5.05 o 
  -6   6   3      191.40      175.36     11.32 o 
  -5   6   3      899.57      871.08     23.37 o 
  -4   6   3      179.17      187.78      6.25 o 
  -3   6   3     1012.13      997.22     20.62 o 
  -2   6   3      190.22      198.72      5.17 o 
  -1   6   3      827.16      814.55     16.64 o 
   0   6   3      241.74      240.86     10.54 o 
   1   6   3       47.54       47.44      6.12 o 
   2   6   3       35.29       30.49      2.13 o 
   3   6   3        3.10        8.98      3.15 o 
   4   6   3      128.90      129.36      6.46 o 
  -6   7   3        0.60       -0.01      7.72 o 
  -5   7   3      135.05      136.66      6.17 o 
  -4   7   3      493.83      481.44     12.25 o 
  -3   7   3      869.10      827.95     17.46 o 
  -2   7   3      136.98      124.98      4.04 o 
  -1   7   3     1168.03     1169.12     23.74 o 
   0   7   3      225.27      219.41      5.18 o 
   1   7   3      136.76      141.23     11.94 o 
   2   7   3      122.57      119.34      6.34 o 
   3   7   3        0.14        1.87      3.54 o 
   4   7   3       13.19       12.33      4.48 o 
  -6   8   3        2.33        4.54      7.06 o 
  -5   8   3      288.99      289.48      9.74 o 
  -4   8   3        3.33        1.55      2.82 o 
  -3   8   3        3.64        1.11      3.16 o 
  -2   8   3      443.41      436.03      9.90 o 
  -1   8   3        6.65        7.11      2.26 o 
   0   8   3      618.79      619.68     14.15 o 
   1   8   3      146.09      165.59      5.25 o 
   2   8   3      222.10      235.81      8.19 o 
   3   8   3        0.71        6.34      3.91 o 
  -5   9   3      277.09      301.65     12.58 o 
  -4   9   3      302.97      304.41      8.94 o 
  -3   9   3      114.17      116.83      4.99 o 
  -2   9   3      338.79      330.96      9.71 o 
  -1   9   3       52.85       48.17      3.42 o 
   0   9   3       27.92       31.67      3.11 o 
   1   9   3      223.13      220.74      6.84 o 
   2   9   3       33.15       36.76      3.86 o 
   3   9   3       12.81       12.51      4.30 o 
  -5  10   3        7.22        7.33      5.47 o 
  -4  10   3      464.65      466.33     12.45 o 
  -3  10   3       13.18        4.39      3.65 o 
  -2  10   3      236.21      250.49      7.50 o 
  -1  10   3        3.00       -2.02      3.42 o 
   0  10   3        1.36        4.43      3.36 o 
   1  10   3      100.88       95.45      4.58 o 
   2  10   3        0.01        5.23      4.10 o 
  -4  11   3       81.09       93.68      6.00 o 
  -3  11   3      338.66      338.52     13.56 o 
  -2  11   3       41.67       44.92      4.18 o 
  -1  11   3       55.29       58.05      4.54 o 
   0  11   3      186.34      195.80      7.07 o 
   1  11   3       18.28       16.45      3.98 o 
  -2  12   3       20.64       13.27      4.54 o 
   2 -13   4      149.71      159.22     12.14 o 
  -1 -12   4       29.68       36.50      6.25 o 
   0 -12   4       18.06       13.58      5.94 o 
   1 -12   4       58.77       49.97      6.35 o 
   2 -12   4       66.84       62.22      6.61 o 
   3 -12   4       83.38       77.59     11.15 o 
   4 -12   4      229.92      223.10     16.22 o 
  -2 -11   4       96.32       90.48      9.28 o 
  -1 -11   4       70.12       78.19      9.99 o 
   0 -11   4      123.91      132.77      6.72 o 
   1 -11   4       48.66       60.21      5.45 o 
   2 -11   4       18.33       18.37      4.23 o 
   3 -11   4       47.47       44.73      4.91 o 
   4 -11   4      235.53      225.93     14.34 o 
   5 -11   4      171.11      195.21      9.87 o 
  -3 -10   4        5.52       -2.65      5.39 o 
  -2 -10   4       45.10       42.08      5.53 o 
  -1 -10   4       15.68       23.18      6.03 o 
   0 -10   4      383.80      367.97     12.54 o 
   1 -10   4       20.67       18.01      3.66 o 
   2 -10   4      876.64      901.53     27.99 o 
   3 -10   4       49.71       50.34      4.72 o 
   4 -10   4      122.12      125.66      7.43 o 
   5 -10   4       95.59       88.29      6.83 o 
  -3  -9   4        2.86        0.81      5.09 o 
  -2  -9   4      108.30      115.38     14.18 o 
  -1  -9   4       20.37       21.44      4.47 o 
   0  -9   4      209.73      217.28      6.85 o 
   1  -9   4      255.41      243.00      7.51 o 
   2  -9   4      283.93      275.81     11.33 o 
   3  -9   4      214.77      209.37      7.44 o 
   4  -9   4        5.02        1.84      3.94 o 
   5  -9   4      200.79      209.97      9.57 o 
   6  -9   4       14.37       12.54      5.79 o 
  -4  -8   4       40.36       28.44      7.35 o 
  -3  -8   4       18.17       13.53      6.10 o 
  -2  -8   4      744.18      733.34     22.38 o 
  -1  -8   4      550.89      525.18     13.06 o 
   0  -8   4      184.46      207.24      9.27 o 
   1  -8   4      517.39      510.39     12.67 o 
   2  -8   4        1.09        2.11      2.54 o 
   3  -8   4     2026.43     2011.90     44.27 o 
   4  -8   4       55.39       60.49      4.61 o 
   5  -8   4      124.88      129.08      8.45 o 
   6  -8   4       60.79       66.18      6.26 o 
  -4  -7   4      111.32       72.84     10.89 o 
  -3  -7   4       15.73       14.92      3.33 o 
  -2  -7   4       78.58       75.91      3.73 o 
  -1  -7   4      563.49      555.85     13.51 o 
   0  -7   4        5.32        8.00      2.77 o 
   1  -7   4      678.32      676.29     14.58 o 
   2  -7   4       93.48       99.47      3.43 o 
   3  -7   4      452.98      487.46     11.22 o 
   4  -7   4      289.93      305.92      8.06 o 
   5  -7   4       47.51       43.05      5.00 o 
   6  -7   4      380.18      421.32     15.01 o 
  -5  -6   4       48.26       46.52     10.71 o 
  -4  -6   4      125.14      112.79      8.04 o 
  -3  -6   4      955.72      924.10     21.39 o 
  -2  -6   4       19.69       14.14      2.68 o 
  -1  -6   4      136.05      137.13      4.75 o 
   0  -6   4      325.73      307.74      7.38 o 
   1  -6   4     1537.81     1492.61     30.18 o 
   2  -6   4     1631.31     1623.93     30.33 o 
   3  -6   4      368.64      370.11      8.77 o 
   4  -6   4       53.50       52.16      3.77 o 
   5  -6   4       53.99       50.17      4.92 o 
   6  -6   4       18.82       10.87      5.66 o 
  -5  -5   4      102.40      109.29     24.48 o 
  -4  -5   4        0.05        0.75      3.15 o 
  -3  -5   4     1206.97     1178.74     30.26 o 
  -2  -5   4      219.78      235.03      7.53 o 
  -1  -5   4     1015.95     1035.12     23.51 o 
   0  -5   4      546.53      494.97      9.37 o 
   1  -5   4       28.85       43.16      2.17 o 
   2  -5   4     3565.36     3434.12     84.93 o 
   3  -5   4      203.10      216.39      5.78 o 
   4  -5   4     2297.73     2212.56     48.54 o 
   5  -5   4       17.42       19.28      3.81 o 
   6  -5   4       89.04       94.59      6.01 o 
  -6  -4   4       10.04      -10.41      9.49 o 
  -5  -4   4       38.48       34.78      5.49 o 
  -4  -4   4      251.40      267.74     10.65 o 
  -3  -4   4       12.49        9.32      3.12 o 
  -2  -4   4     3533.65     3471.10     79.90 o 
  -1  -4   4     2060.76     2188.07     40.71 o 
   0  -4   4     2576.01     2563.19     47.60 o 
   1  -4   4      564.57      604.44     16.01 o 
   2  -4   4      233.45      299.63      7.00 o 
   3  -4   4      248.37      233.26      5.99 o 
   4  -4   4       84.41       84.88      3.06 o 
   5  -4   4      838.93      853.45     22.21 o 
   6  -4   4       21.34       16.65      4.09 o 
  -6  -3   4        9.74        9.60      6.58 o 
  -5  -3   4      239.30      254.63     12.41 o 
  -4  -3   4      275.50      271.96      8.95 o 
  -3  -3   4       23.78       31.38      2.82 o 
  -2  -3   4     1302.66     1315.01     26.73 o 
  -1  -3   4      851.81      835.92     15.08 o 
   0  -3   4     2794.99     2778.39     48.09 o 
   1  -3   4     1030.12     1017.41     20.86 o 
   2  -3   4     4478.47     4747.38     72.53 o 
   3  -3   4        8.90        5.94      1.67 o 
   4  -3   4        4.86        4.45      2.04 o 
   5  -3   4      116.22      119.39      4.78 o 
   6  -3   4        2.47        7.65     14.08 o 
  -6  -2   4      113.38      124.98      9.51 o 
  -5  -2   4      194.89      200.25      9.17 o 
  -4  -2   4      682.24      705.95     19.21 o 
  -3  -2   4       69.13       65.37      2.83 o 
  -2  -2   4      646.92      659.44     12.89 o 
  -1  -2   4     1844.54     1901.02     33.07 o 
   0  -2   4      332.20      373.86      7.60 o 
   1  -2   4     2012.29     2034.51     33.27 o 
   2  -2   4      385.37      422.99      7.09 o 
   3  -2   4     1439.80     1491.43     26.01 o 
   4  -2   4      104.10      101.60      3.92 o 
   5  -2   4      118.73      114.44      4.39 o 
   6  -2   4       81.50       77.91      8.53 o 
  -6  -1   4      249.36      253.92     13.51 o 
  -5  -1   4       82.43       85.19      6.22 o 
  -4  -1   4      738.23      775.98     23.49 o 
  -3  -1   4       30.25       26.31      2.73 o 
  -2  -1   4     1491.08     1561.67     29.33 o 
  -1  -1   4     3185.48     3245.85     55.94 o 
   0  -1   4      242.66      237.71      5.04 o 
   1  -1   4     1007.52      950.22     14.92 o 
   2  -1   4     1520.75     1588.39     26.17 o 
   3  -1   4     1267.88     1248.29     25.15 o 
   4  -1   4      291.57      299.36      8.14 o 
   5  -1   4      330.20      312.95     11.44 o 
   6  -1   4      104.24       97.21      8.80 o 
  -6   0   4       33.42       29.97     16.53 o 
  -5   0   4      378.35      390.77     14.02 o 
  -4   0   4      309.51      319.26     10.65 o 
  -3   0   4      832.99      771.20     17.84 o 
  -2   0   4     1459.64     1562.26     29.27 o 
  -1   0   4     2246.07     2285.12     42.13 o 
   0   0   4      217.07      209.79      3.65 o 
   1   0   4      182.18      184.42      3.70 o 
   2   0   4       78.85       63.19      2.09 o 
   3   0   4        3.17        0.97      1.41 o 
   4   0   4      442.80      461.27     12.73 o 
   5   0   4       63.61       57.23      5.35 o 
   6   0   4       49.17       47.56      7.65 o 
  -6   1   4       81.51       82.04      8.11 o 
  -5   1   4       50.94       50.59      6.38 o 
  -4   1   4       54.83       55.50      3.18 o 
  -3   1   4     3095.15     3211.91     59.36 o 
  -2   1   4     2553.87     2593.41     44.85 o 
  -1   1   4     2172.90     2201.78     43.78 o 
   0   1   4     4114.90     4086.43     88.73 o 
   1   1   4     2920.68     2905.16     63.22 o 
   2   1   4      507.30      511.68     12.45 o 
   3   1   4      101.61      110.08      4.34 o 
   4   1   4       55.31       55.66      3.06 o 
   5   1   4       53.26       49.29      7.64 o 
   6   1   4        4.11       -2.18      7.50 o 
  -7   2   4       45.39       56.75      8.33 o 
  -6   2   4       10.40        9.12      5.37 o 
  -5   2   4      903.15      862.66     32.77 o 
  -4   2   4       24.09       27.40      3.15 o 
  -3   2   4     1005.14     1017.88     22.96 o 
  -2   2   4      556.10      533.56     11.36 o 
  -1   2   4       47.03       43.79      1.77 o 
   0   2   4     3105.12     2805.65    138.95 o 
   1   2   4     1189.64     1270.45     74.37 o 
   2   2   4      982.29      943.33     20.53 o 
   3   2   4       30.22       27.29      2.79 o 
   4   2   4      334.11      354.98     10.48 o 
   5   2   4        1.65       -5.83      4.48 o 
   6   2   4        5.35       -5.77      6.90 o 
  -7   3   4       56.75       44.73      7.07 o 
  -6   3   4      167.18      151.34     10.42 o 
  -5   3   4      239.28      237.14     14.37 o 
  -4   3   4      805.85      790.51     18.58 o 
  -3   3   4      196.41      167.31      5.72 o 
  -2   3   4     1263.19     1234.29     23.40 o 
  -1   3   4        9.72        6.87      2.58 o 
   0   3   4       11.87       11.46      3.00 o 
   1   3   4     1061.46     1061.74     45.30 o 
   2   3   4      421.58      455.55     10.88 o 
   3   3   4      409.49      405.10     16.70 o 
   4   3   4      105.43      107.15      5.74 o 
   5   3   4      144.02      160.15      8.60 o 
  -6   4   4      112.70      104.41      8.62 o 
  -5   4   4        1.62       -3.68      5.41 o 
  -4   4   4      814.50      817.83     24.43 o 
  -3   4   4       12.87        6.55      2.43 o 
  -2   4   4     3396.26     3348.59     61.97 o 
  -1   4   4      629.90      658.36     14.88 o 
   0   4   4      243.33      233.36     14.23 o 
   1   4   4       85.01      119.60     22.80 o 
   2   4   4      111.32       99.27      3.75 o 
   3   4   4      318.70      326.11      9.98 o 
   4   4   4      229.89      220.88      9.14 o 
   5   4   4      161.17      178.48      9.17 o 
  -6   5   4       61.61       43.45      7.13 o 
  -5   5   4        6.06        4.13      4.44 o 
  -4   5   4      297.01      276.93      7.95 o 
  -3   5   4      466.51      461.85     10.38 o 
  -2   5   4      342.53      349.12      8.72 o 
  -1   5   4     3263.71     3241.13     70.74 o 
   0   5   4      333.38      310.34     19.28 o 
   1   5   4     1872.18     1930.01     97.94 o 
   2   5   4        6.36        6.55      1.61 o 
   3   5   4        1.61        1.91      2.97 o 
   4   5   4       27.66       20.56      3.86 o 
   5   5   4       91.39       81.00      6.09 o 
  -6   6   4      393.89      363.50     13.75 o 
  -5   6   4       26.58       29.45      4.15 o 
  -4   6   4      327.21      326.71      9.69 o 
  -3   6   4      204.16      194.86      6.70 o 
  -2   6   4       92.54       89.36      3.65 o 
  -1   6   4      271.29      264.90      6.63 o 
   0   6   4      191.06      172.01     13.47 o 
   1   6   4      643.27      671.80     37.65 o 
   2   6   4      252.78      242.25      6.69 o 
   3   6   4       80.07       88.84      6.51 o 
   4   6   4        1.31        1.60      4.09 o 
  -6   7   4       47.69       46.08      7.83 o 
  -5   7   4      527.82      520.77     15.06 o 
  -4   7   4        4.01        4.26      3.00 o 
  -3   7   4     1466.59     1451.70     36.72 o 
  -2   7   4       60.93       58.09      3.01 o 
  -1   7   4      256.66      250.28      6.03 o 
   0   7   4      288.50      251.89     17.75 o 
   2   7   4      109.15      108.11      4.47 o 
   3   7   4        0.56       -4.89      3.26 o 
   4   7   4       57.71       55.96      5.54 o 
  -6   8   4        7.47        7.37      7.13 o 
  -5   8   4      297.05      302.98     14.28 o 
  -4   8   4       39.29       49.46      4.68 o 
  -3   8   4      265.35      278.69      8.94 o 
  -2   8   4      338.22      334.98      8.02 o 
  -1   8   4       43.18       50.48      2.71 o 
   0   8   4      932.41      933.08     23.75 o 
   2   8   4       72.83       73.07      4.00 o 
   3   8   4       23.93       22.52      3.84 o 
  -5   9   4       77.99       81.56      6.89 o 
  -4   9   4      324.28      313.60     10.47 o 
  -3   9   4        3.09       -0.34      3.92 o 
  -2   9   4      297.07      297.41      8.24 o 
  -1   9   4       70.51       70.13      4.35 o 
   0   9   4       81.11       85.72      3.87 o 
   1   9   4      156.55      141.27      5.48 o 
   2   9   4       21.63       26.44      3.46 o 
  -5  10   4       67.12       74.59      6.88 o 
  -4  10   4      131.76      126.45      6.49 o 
  -3  10   4        1.62       -1.84      3.76 o 
  -2  10   4      190.32      197.56      6.54 o 
  -1  10   4      113.56      105.00      5.63 o 
   0  10   4      104.00      119.28      4.96 o 
   1  10   4      179.83      179.44      7.01 o 
  -4  11   4      145.17      167.19      8.71 o 
  -3  11   4        5.59        7.28      4.63 o 
  -2  11   4      169.82      183.04      6.83 o 
  -1  11   4      139.70      132.62      5.82 o 
   0  11   4        2.37        9.11      4.20 o 
   0 -12   5        2.37       -0.07      5.78 o 
   1 -12   5       95.90      103.48      7.58 o 
   2 -12   5      165.31      176.63     16.96 o 
   3 -12   5       54.46       53.22      7.94 o 
   4 -12   5      106.07      107.11      9.92 o 
  -2 -11   5       23.37       22.46      6.27 o 
  -1 -11   5       68.25       67.56      6.46 o 
   0 -11   5        5.42        6.41      5.38 o 
   1 -11   5       65.19       65.34      5.23 o 
   2 -11   5       21.46       20.10      5.30 o 
   3 -11   5      188.51      160.91      8.52 o 
   4 -11   5       99.41      101.90      7.27 o 
   5 -11   5        9.60        2.94      6.08 o 
  -3 -10   5       45.79       31.50      7.42 o 
  -2 -10   5       77.14       66.72      5.46 o 
  -1 -10   5       32.11       37.64      4.84 o 
   0 -10   5      298.76      311.08     16.39 o 
   1 -10   5       47.24       51.14      4.38 o 
   2 -10   5      728.71      738.32     32.07 o 
   3 -10   5       22.78       31.96      4.53 o 
   4 -10   5        2.92       -5.46      7.27 o 
   5 -10   5       72.35       73.07      6.84 o 
  -3  -9   5       32.46       14.87      6.46 o 
  -2  -9   5        2.03        6.38      6.14 o 
  -1  -9   5        2.62        6.64      3.51 o 
   0  -9   5      300.97      306.72      8.84 o 
   1  -9   5      155.10      155.14      5.98 o 
   2  -9   5      526.46      567.60     18.47 o 
   3  -9   5      107.52      115.09      5.87 o 
   4  -9   5      207.13      196.31      8.98 o 
   5  -9   5      108.97       96.88      8.48 o 
   6  -9   5        4.86       -0.68      5.52 o 
  -4  -8   5       59.70       53.22      9.17 o 
  -3  -8   5        0.44       -5.71      4.95 o 
  -2  -8   5       47.75       45.81      5.15 o 
  -1  -8   5       15.98        9.30      3.37 o 
   0  -8   5      149.45      143.29      5.53 o 
   1  -8   5      642.26      646.15     15.68 o 
   2  -8   5       93.01       85.14      3.55 o 
   3  -8   5      510.93      539.00     13.63 o 
   4  -8   5       27.79       28.98      5.07 o 
   5  -8   5      178.10      185.03      8.73 o 
   6  -8   5        8.95        9.06      5.44 o 
  -4  -7   5      145.26      142.32      7.89 o 
  -3  -7   5      103.86       91.11      5.44 o 
  -2  -7   5      212.68      214.59      6.81 o 
  -1  -7   5      189.08      185.86      6.11 o 
   0  -7   5       16.02       11.03      3.58 o 
   1  -7   5      355.32      333.36      8.25 o 
   2  -7   5       11.88        5.68      2.14 o 
   3  -7   5      469.81      482.37     11.18 o 
   4  -7   5      428.15      401.41     13.82 o 
   5  -7   5      108.57      124.76      6.96 o 
   6  -7   5       93.80      106.66      7.01 o 
  -5  -6   5       11.24       11.63      9.79 o 
  -4  -6   5       14.01       14.79      4.06 o 
  -3  -6   5      649.04      606.91     16.95 o 
  -2  -6   5      131.56      142.15      5.38 o 
  -1  -6   5     1034.30     1039.84     23.95 o 
   0  -6   5       33.40       33.33      2.94 o 
   1  -6   5      150.38      129.02      3.96 o 
   2  -6   5      132.14      130.18      4.36 o 
   3  -6   5      132.83      126.79      4.40 o 
   4  -6   5      190.47      215.36      6.91 o 
   5  -6   5       50.99       52.08      5.04 o 
   6  -6   5      180.76      194.75     11.71 o 
  -5  -5   5       37.41       44.49     10.25 o 
  -4  -5   5        0.28       -3.56      4.49 o 
  -3  -5   5       53.75       60.27      4.44 o 
  -2  -5   5       54.93       53.49      3.42 o 
  -1  -5   5      174.97      163.81      5.27 o 
   0  -5   5      809.39      778.08     16.45 o 
   1  -5   5     1819.05     1807.75     36.26 o 
   2  -5   5     1127.72     1087.34     22.34 o 
   3  -5   5       26.31       22.08      2.81 o 
   4  -5   5      317.80      310.33      7.85 o 
   5  -5   5       18.99       15.09      3.82 o 
   6  -5   5        1.59       -0.86      4.25 o 
  -5  -4   5      124.11      123.49      8.98 o 
  -4  -4   5       21.11       19.39      6.14 o 
  -3  -4   5      103.64      102.82      4.62 o 
  -2  -4   5      192.62      190.53      6.54 o 
  -1  -4   5       62.65       59.57      5.33 o 
   0  -4   5      239.23      228.57      8.39 o 
   1  -4   5      119.12      132.76      4.50 o 
   2  -4   5     1013.99      964.64     18.37 o 
   3  -4   5       30.05       25.13      2.90 o 
   4  -4   5      611.42      635.33     12.76 o 
   5  -4   5       55.72       46.78      4.16 o 
   6  -4   5        5.10        4.07      6.17 o 
  -6  -3   5        5.89       -6.04      6.36 o 
  -5  -3   5       16.68       18.71      5.92 o 
  -4  -3   5      184.58      174.48      8.08 o 
  -3  -3   5      446.53      480.06     11.96 o 
  -2  -3   5     2084.77     2072.28     51.29 o 
  -1  -3   5       50.44       50.27      2.40 o 
   0  -3   5      851.00      844.49     16.36 o 
   1  -3   5      926.50      976.87     18.65 o 
   2  -3   5     1023.96     1100.17     19.55 o 
   3  -3   5     1148.92     1215.72     22.89 o 
   4  -3   5       81.17       76.21      3.84 o 
   5  -3   5      534.66      546.64     13.49 o 
   6  -3   5      148.81      146.90      9.85 o 
  -6  -2   5        2.83       -1.92      6.36 o 
  -5  -2   5       71.79       85.27      7.57 o 
  -4  -2   5       35.75       38.13      3.59 o 
  -3  -2   5       98.54       94.56      3.77 o 
  -2  -2   5      755.58      742.88     14.42 o 
  -1  -2   5      100.26       96.30      2.99 o 
   0  -2   5     2683.38     2677.05     46.34 o 
   1  -2   5       27.54       21.62      1.67 o 
   2  -2   5      171.89      168.26      3.65 o 
   3  -2   5       87.45       91.78      3.53 o 
   4  -2   5      438.93      427.20     10.61 o 
   5  -2   5       30.40       31.45      2.89 o 
   6  -2   5      109.86      116.93      9.67 o 
  -6  -1   5      129.86      134.06      9.85 o 
  -5  -1   5       11.44       16.22      5.84 o 
  -4  -1   5      721.40      781.48     18.56 o 
  -3  -1   5      216.91      243.90      6.89 o 
  -2  -1   5       83.04      104.44      3.72 o 
  -1  -1   5     1856.85     1847.35     30.27 o 
   0  -1   5      546.33      594.78     11.55 o 
   1  -1   5     3204.46     3205.96     55.40 o 
   2  -1   5      696.97      694.43     13.45 o 
   3  -1   5      785.44      786.88     16.29 o 
   4  -1   5      163.73      159.66      4.96 o 
   5  -1   5        1.33       -1.98      3.04 o 
   6  -1   5       18.63       25.24      8.72 o 
  -6   0   5      283.00      296.40     15.04 o 
  -5   0   5      269.80      280.57     13.63 o 
  -4   0   5      995.63     1044.16     27.14 o 
  -3   0   5      299.46      295.79      8.97 o 
  -2   0   5      804.52      783.60     15.13 o 
  -1   0   5      556.58      582.13     11.40 o 
   0   0   5       77.50       77.68      1.96 o 
   1   0   5      606.06      579.38     11.16 o 
   2   0   5     1203.37     1159.15     21.84 o 
   3   0   5     1182.38     1177.89     22.32 o 
   4   0   5      282.47      285.92      8.65 o 
   5   0   5      106.10      109.43      6.68 o 
   6   0   5        7.35       -3.45      6.83 o 
  -6   1   5        3.08        0.68      6.38 o 
  -5   1   5      268.69      287.42     13.85 o 
  -4   1   5       88.70       90.55      3.98 o 
  -3   1   5     2227.02     2148.34     43.41 o 
  -2   1   5        2.53        0.21      1.46 o 
  -1   1   5     1103.29     1047.13     19.82 o 
   0   1   5        3.47        1.68      1.64 o 
   1   1   5     2744.94     2951.46     66.40 o 
   2   1   5      355.86      335.64      8.17 o 
   3   1   5        9.51       10.94      2.04 o 
   4   1   5      406.34      402.86     13.31 o 
   5   1   5       43.61       37.40      5.31 o 
   6   1   5       79.89       88.46      8.89 o 
  -6   2   5       59.98       60.12      7.57 o 
  -5   2   5      158.14      145.07      9.59 o 
  -4   2   5       17.33        8.27      3.03 o 
  -3   2   5      996.53      987.62     22.50 o 
  -2   2   5      955.73      945.38     19.53 o 
  -1   2   5      313.25      292.24      7.21 o 
   0   2   5       28.73       14.58      1.54 o 
   1   2   5      126.52      102.24      3.28 o 
   2   2   5      279.82      290.74      6.42 o 
   3   2   5        8.71        8.15      1.91 o 
   4   2   5       60.74       66.53      5.02 o 
   5   2   5       38.26       38.84      6.93 o 
  -6   3   5        2.70       -5.05      5.32 o 
  -5   3   5      573.51      577.81     24.68 o 
  -4   3   5      103.18      101.59      4.91 o 
  -3   3   5      114.86      117.29      4.79 o 
  -2   3   5     1547.05     1541.59     33.70 o 
  -1   3   5      403.44      467.42     10.90 o 
   0   3   5     3439.27     3104.36    154.56 o 
   1   3   5      246.99      267.24     10.87 o 
   2   3   5      309.12      298.33      6.59 o 
   3   3   5       31.19       28.51      2.35 o 
   4   3   5       16.88       13.79      4.17 o 
   5   3   5       21.74       19.81      5.09 o 
  -6   4   5      231.92      208.60     20.35 o 
  -5   4   5      392.65      403.73     22.43 o 
  -4   4   5      566.10      550.33     15.26 o 
  -3   4   5      141.89      133.60      4.62 o 
  -2   4   5      133.10      121.43      5.09 o 
  -1   4   5        4.71        8.30      1.78 o 
   0   4   5      382.06      414.10     24.18 o 
   1   4   5      154.90      126.55     14.38 o 
   2   4   5      133.25      134.20      4.09 o 
   3   4   5      244.45      231.10      8.82 o 
   4   4   5       34.88       35.68      4.36 o 
   5   4   5      185.57      175.49      8.29 o 
  -6   5   5       88.36       82.56      9.49 o 
  -5   5   5      137.97      114.82      5.87 o 
  -4   5   5     1450.24     1387.89     31.67 o 
  -3   5   5      154.73      131.54      4.63 o 
  -2   5   5     1397.15     1405.95     31.47 o 
  -1   5   5        4.39        4.12      1.71 o 
   0   5   5       60.89       62.74      8.88 o 
   1   5   5       22.20       29.99      8.57 o 
   2   5   5       70.85       81.72      7.04 o 
   3   5   5      120.71      120.16      5.30 o 
   4   5   5       16.92       22.63      4.05 o 
  -6   6   5      191.20      169.34      8.75 o 
  -5   6   5        9.43        6.73      3.99 o 
  -4   6   5       27.34       31.58      4.49 o 
  -3   6   5      465.85      465.33     13.15 o 
  -2   6   5       26.53       30.68      3.31 o 
  -1   6   5     2125.61     2101.07     46.24 o 
   0   6   5      354.17      349.83     22.34 o 
   1   6   5      215.83      207.81     16.53 o 
   3   6   5       35.15       31.73      3.51 o 
   4   6   5       21.84       16.70      4.27 o 
  -6   7   5      312.72      269.90     37.80 o 
  -5   7   5      124.46      117.92      7.35 o 
  -4   7   5      165.40      175.33      7.15 o 
  -3   7   5      152.09      153.35      6.17 o 
  -2   7   5        0.03        1.20      2.51 o 
  -1   7   5      144.23      141.49      4.31 o 
   0   7   5      487.11      489.08     29.38 o 
   1   7   5      141.43      141.71     14.38 o 
   3   7   5       14.22       16.05      3.37 o 
  -5   8   5      315.16      311.02     19.64 o 
  -4   8   5      170.20      163.11      7.82 o 
  -3   8   5      563.13      594.02     16.36 o 
  -2   8   5        1.85        0.93      3.23 o 
  -1   8   5       13.89       10.45      3.32 o 
   0   8   5      157.56      145.38     14.38 o 
   2   8   5      140.35      128.50      5.76 o 
   3   8   5        0.01       -0.97      3.54 o 
  -5   9   5       93.50      101.27      7.35 o 
  -4   9   5      145.93      134.00      6.63 o 
  -3   9   5      349.26      362.45     11.12 o 
  -2   9   5      239.45      232.37      7.77 o 
  -1   9   5      188.26      211.21      6.96 o 
   0   9   5      210.71      212.10     18.36 o 
   2   9   5        5.72        4.59      5.97 o 
  -4  10   5      259.97      249.12      9.24 o 
  -3  10   5       22.43       16.28      5.83 o 
  -2  10   5      207.93      206.81      7.40 o 
  -1  10   5       23.79       19.21      3.67 o 
   0  10   5      178.56      194.06      7.16 o 
   1  10   5        4.80       -2.75      5.82 o 
  -3  11   5        0.65       -2.77      4.63 o 
  -2  11   5       29.86       32.32      4.34 o 
  -1  11   5        8.17        5.10      4.19 o 
   0 -12   6        0.95       -0.10      6.10 o 
   1 -12   6      229.81      199.34     12.16 o 
   2 -12   6        0.48        2.83      9.95 o 
   3 -12   6       50.03       37.85      6.24 o 
  -1 -11   6      123.49      121.82      7.88 o 
   0 -11   6       68.43       66.76      6.49 o 
   1 -11   6      170.34      164.72     11.42 o 
   2 -11   6       14.78        2.89      4.63 o 
   3 -11   6       84.11       67.30      7.57 o 
   4 -11   6      197.36      175.99     12.84 o 
  -2 -10   6       38.45       34.12      5.74 o 
  -1 -10   6       91.38       93.68      5.69 o 
   0 -10   6      157.31      153.92      7.38 o 
   1 -10   6       11.70        5.52      4.18 o 
   2 -10   6      408.66      412.18     23.48 o 
   3 -10   6        1.92        4.18      5.20 o 
   4 -10   6      181.53      189.00     12.40 o 
   5 -10   6        1.92        4.51      5.92 o 
  -3  -9   6       11.63        8.53      8.95 o 
  -2  -9   6      201.86      200.82      9.01 o 
  -1  -9   6        4.75       11.25      3.69 o 
   0  -9   6      211.26      217.52      7.26 o 
   1  -9   6       92.42       89.12      4.97 o 
   2  -9   6      228.94      227.45      8.33 o 
   3  -9   6      114.55      125.22      6.23 o 
   4  -9   6       24.17       17.43      4.92 o 
   5  -9   6      192.02      198.51     11.24 o 
  -4  -8   6       86.05       69.79     11.94 o 
  -3  -8   6       29.48       29.42      4.63 o 
  -2  -8   6      170.90      170.52      7.95 o 
  -1  -8   6       33.21       40.12      3.99 o 
   0  -8   6      358.72      365.67     11.39 o 
   1  -8   6      270.61      260.06      7.24 o 
   2  -8   6      543.64      529.77     12.68 o 
   3  -8   6       20.41       18.16      4.01 o 
   4  -8   6       35.75       26.95      5.12 o 
   5  -8   6       44.20       35.02      5.35 o 
   6  -8   6       64.95       72.57      7.58 o 
  -4  -7   6      177.84      170.40     10.54 o 
  -3  -7   6       87.00       74.00      6.12 o 
  -2  -7   6      192.33      214.65      7.06 o 
  -1  -7   6       56.49       59.04      4.06 o 
   0  -7   6      191.46      207.39      6.06 o 
   1  -7   6     1612.32     1576.73     42.20 o 
   2  -7   6       44.25       49.95      3.60 o 
   3  -7   6     1381.64     1346.31     27.83 o 
   4  -7   6       44.64       38.15      7.48 o 
   5  -7   6      128.96      131.82      7.29 o 
   6  -7   6        0.66        2.59      5.10 o 
  -5  -6   6       10.16       10.41     10.10 o 
  -4  -6   6       32.84       50.59      6.58 o 
  -3  -6   6      371.80      351.39     15.43 o 
  -2  -6   6      452.99      466.76     13.62 o 
  -1  -6   6      282.91      281.04      8.09 o 
   0  -6   6      535.08      581.97     14.80 o 
   1  -6   6        9.01        6.73      2.63 o 
   2  -6   6      176.62      174.63      4.74 o 
   3  -6   6       80.95       77.94      3.95 o 
   4  -6   6      452.98      460.38     13.44 o 
   5  -6   6       74.38       75.62      5.70 o 
   6  -6   6       44.72       44.54      5.27 o 
  -5  -5   6       16.93       16.99      9.03 o 
  -4  -5   6       93.57       79.93      6.49 o 
  -3  -5   6      645.99      678.88     24.34 o 
  -2  -5   6        1.83        1.27      3.37 o 
  -1  -5   6     1489.03     1474.01     30.19 o 
   0  -5   6      412.45      410.17     11.59 o 
   1  -5   6     1791.74     1829.16     40.75 o 
   2  -5   6       22.62       16.29      2.29 o 
   3  -5   6       11.54       10.57      2.78 o 
   4  -5   6      104.57      103.46      4.78 o 
   5  -5   6       38.22       21.00      4.02 o 
   6  -5   6      164.67      183.39     11.58 o 
  -5  -4   6       38.34       52.39      7.25 o 
  -4  -4   6        0.44       -4.01      4.61 o 
  -3  -4   6      129.26      143.08      5.41 o 
  -2  -4   6       50.16       49.09      3.77 o 
  -1  -4   6     1074.37     1118.23     25.42 o 
   0  -4   6     1380.49     1402.57     31.50 o 
   1  -4   6      295.45      287.98      7.77 o 
   2  -4   6      842.77      849.76     17.84 o 
   3  -4   6        9.75        7.78      2.46 o 
   4  -4   6       80.72       83.81      3.74 o 
   5  -4   6       41.68       47.73      4.24 o 
   6  -4   6       22.60       17.50      6.81 o 
  -6  -3   6        2.47        5.63     10.10 o 
  -5  -3   6      233.69      232.31     12.65 o 
  -4  -3   6        9.90       13.44      4.57 o 
  -3  -3   6      117.15      110.78     10.01 o 
  -2  -3   6      190.95      176.14      5.61 o 
  -1  -3   6       78.39       86.27      4.25 o 
   0  -3   6      994.83      955.57     18.33 o 
   1  -3   6      250.28      232.95      5.06 o 
   2  -3   6     1156.88     1092.21     22.49 o 
   3  -3   6       31.54       27.66      2.64 o 
   4  -3   6      458.96      445.22     11.14 o 
   5  -3   6       63.13       59.92      4.14 o 
   6  -3   6       15.38       17.14      9.79 o 
  -6  -2   6       99.15       91.86      8.98 o 
  -5  -2   6      155.58      139.26      9.41 o 
  -4  -2   6      160.07      165.01      6.84 o 
  -3  -2   6      742.93      765.23     16.32 o 
  -2  -2   6      960.29      932.42     21.35 o 
  -1  -2   6      338.71      344.51     10.14 o 
   0  -2   6      268.30      269.36      5.59 o 
   1  -2   6      734.91      725.88     13.22 o 
   2  -2   6       17.56       16.07      2.27 o 
   3  -2   6      704.10      707.10     18.55 o 
   4  -2   6        0.73        1.07      2.63 o 
   5  -2   6      100.38      106.94      4.42 o 
   6  -2   6        5.84        4.50      6.91 o 
  -6  -1   6       11.05        7.23      7.04 o 
  -5  -1   6       22.31       21.88      6.06 o 
  -4  -1   6      559.35      605.21     20.03 o 
  -3  -1   6      204.48      187.24      8.01 o 
  -2  -1   6     1633.05     1709.12     34.58 o 
  -1  -1   6      771.36      802.08     13.67 o 
   0  -1   6     5948.97     6330.98    125.98 o 
   1  -1   6     1125.53     1200.52     22.70 o 
   2  -1   6        1.48       -0.34      1.69 o 
   3  -1   6       82.23       90.15      5.13 o 
   4  -1   6      198.67      211.81      6.18 o 
   5  -1   6      101.27      104.99      6.67 o 
   6  -1   6      104.14      102.96      9.32 o 
  -6   0   6      168.10      178.33     20.35 o 
  -5   0   6       14.70        8.54      5.73 o 
  -4   0   6      292.77      307.24      8.67 o 
  -3   0   6       79.88       73.56      6.16 o 
  -2   0   6        9.78        5.75      2.20 o 
  -1   0   6     1662.19     1582.22     29.62 o 
   0   0   6      357.25      441.41      8.82 o 
   1   0   6     1234.46     1145.46     23.36 o 
   2   0   6        4.60        6.50      2.20 o 
   3   0   6      393.20      377.79     10.67 o 
   4   0   6       61.10       63.82      3.38 o 
   5   0   6        0.72       -0.41      4.59 o 
   6   0   6       43.85       38.95      7.79 o 
  -6   1   6      186.47      218.58     17.60 o 
  -5   1   6      191.06      195.09     11.03 o 
  -4   1   6      250.50      236.61      7.22 o 
  -3   1   6      389.99      384.15      9.77 o 
  -2   1   6      471.06      483.09     11.63 o 
  -1   1   6      673.79      654.91     13.41 o 
   0   1   6     2941.46     3204.31     69.95 o 
   1   1   6      322.13      287.86      7.24 o 
   2   1   6      336.93      311.50      7.87 o 
   3   1   6      646.19      637.75     16.67 o 
   4   1   6      139.62      156.77      7.18 o 
   5   1   6        0.07        1.91      4.75 o 
  -6   2   6        9.72       11.07      6.48 o 
  -5   2   6      356.35      339.49     18.67 o 
  -4   2   6        0.77        2.56      3.03 o 
  -3   2   6     1271.75     1202.00     27.34 o 
  -2   2   6       13.17       11.74      2.02 o 
  -1   2   6     1254.36     1261.11     25.71 o 
   0   2   6       14.66       21.13      1.95 o 
   1   2   6       11.69       14.36      1.76 o 
   2   2   6     1435.69     1405.39     28.09 o 
   3   2   6      496.33      486.74     17.67 o 
   4   2   6      968.87     1012.49     39.76 o 
   5   2   6       36.69       24.50      5.17 o 
  -6   3   6       18.57       14.15      5.78 o 
  -5   3   6      174.69      157.16      6.86 o 
  -4   3   6      244.99      233.34      7.97 o 
  -3   3   6      449.19      445.17     11.23 o 
  -2   3   6     1374.43     1308.93     27.28 o 
  -1   3   6      567.50      535.92     13.25 o 
   0   3   6     1075.87     1104.25     24.45 o 
   1   3   6      377.90      382.90     14.90 o 
   2   3   6      160.33      165.18      4.85 o 
   3   3   6      311.06      300.25      8.64 o 
   4   3   6      362.47      327.84     15.38 o 
   5   3   6      143.54      158.59     14.58 o 
  -6   4   6        0.78       -1.73      5.44 o 
  -5   4   6      122.19      120.25      6.97 o 
  -4   4   6       50.92       57.60      3.93 o 
  -3   4   6       10.93        8.70      2.74 o 
  -2   4   6     1031.21     1053.37     23.94 o 
  -1   4   6       66.11       71.04      3.80 o 
   0   4   6     1268.92     1249.64     64.88 o 
   1   4   6      149.01      137.42     12.24 o 
   2   4   6      587.93      592.87     13.70 o 
   3   4   6        1.53       -0.29      3.12 o 
   4   4   6       33.69       39.84      4.54 o 
  -6   5   6      241.75      239.11     17.29 o 
  -5   5   6       85.54       80.67      5.28 o 
  -4   5   6      884.54      841.14     19.98 o 
  -3   5   6        0.61       -1.83      2.54 o 
  -2   5   6      397.80      387.15     11.33 o 
  -1   5   6      314.14      300.10      7.54 o 
   0   5   6       29.36       14.08      7.96 o 
   1   5   6      487.01      432.77     26.32 o 
   3   5   6       82.02       84.68      4.59 o 
   4   5   6       95.29       97.81      6.16 o 
  -6   6   6      141.85      114.01      9.46 o 
  -5   6   6        3.31        3.77      5.26 o 
  -4   6   6      683.33      665.23     19.54 o 
  -3   6   6      216.18      207.85      7.35 o 
  -2   6   6       22.82       26.99      2.82 o 
  -1   6   6      740.05      759.51     17.34 o 
   0   6   6      271.51      265.05     18.98 o 
   1   6   6      647.63      623.14     36.12 o 
   3   6   6       83.71       85.59      4.53 o 
   4   6   6      108.95      102.89      5.88 o 
  -5   7   6      222.84      199.78     15.31 o 
  -4   7   6       14.01       14.32      4.40 o 
  -3   7   6      370.05      362.80     10.88 o 
  -2   7   6      261.96      273.72      8.48 o 
  -1   7   6       14.34       15.22      2.18 o 
   0   7   6        6.80        8.57      8.88 o 
   1   7   6      191.92      198.94     17.14 o 
   3   7   6       18.39       21.60      3.40 o 
  -5   8   6      269.05      256.35     14.17 o 
  -4   8   6       27.35       15.62      4.54 o 
  -3   8   6      118.43      113.22      5.69 o 
  -2   8   6       69.87       70.95      4.64 o 
  -1   8   6      525.18      516.32     13.86 o 
   0   8   6      457.07      439.50     28.16 o 
  -4   9   6        2.38        6.07      4.64 o 
  -3   9   6      191.68      191.23      7.46 o 
  -2   9   6       38.52       35.36      3.90 o 
  -1   9   6       59.78       54.06      3.64 o 
   0   9   6       49.02       62.74     12.85 o 
  -3  10   6       93.05       96.39      5.73 o 
  -2  10   6      187.31      187.31      7.05 o 
  -1  10   6        1.85        4.36      3.52 o 
   0 -12   7        9.86       15.58      7.45 o 
   1 -12   7      148.25      139.49     10.36 o 
   2 -12   7       15.20       22.75      8.11 o 
   3 -12   7        7.32       -1.79      6.10 o 
  -1 -11   7       25.24       23.04      6.75 o 
   0 -11   7        1.58       -1.39      7.05 o 
   1 -11   7      237.86      235.83     10.41 o 
   2 -11   7       32.37       32.48      5.88 o 
   3 -11   7       64.39       66.32      7.34 o 
   4 -11   7       42.88       52.46      6.55 o 
  -2 -10   7        1.66        4.92      7.04 o 
  -1 -10   7       22.43       16.91      4.73 o 
   0 -10   7       93.59       92.35      5.81 o 
   1 -10   7       11.84        9.82      4.56 o 
   2 -10   7      115.11       98.44     11.14 o 
   3 -10   7       47.54       46.31      5.88 o 
   4 -10   7      122.46      119.40      9.02 o 
   5 -10   7        2.61        0.40      5.97 o 
  -3  -9   7       22.47       29.20      7.25 o 
  -2  -9   7        7.23        9.29      4.22 o 
  -1  -9   7       42.01       51.21      4.92 o 
   0  -9   7      278.46      288.15     13.73 o 
   1  -9   7        8.03        0.31      6.27 o 
   2  -9   7      349.12      332.28     10.86 o 
   3  -9   7       42.65       40.59      5.46 o 
   4  -9   7      204.53      202.99     14.69 o 
   5  -9   7       51.48       60.32      6.37 o 
  -4  -8   7       94.36       87.84     13.47 o 
  -3  -8   7       20.91       18.37      5.12 o 
  -2  -8   7      123.99      125.35      6.98 o 
  -1  -8   7       77.27       83.33      5.42 o 
   0  -8   7       12.39       18.35      3.71 o 
   1  -8   7       11.83        8.68      4.73 o 
   2  -8   7       87.79       88.85      8.75 o 
   3  -8   7      117.20      119.67      6.96 o 
   4  -8   7        1.46       -0.73      5.45 o 
   5  -8   7      248.88      270.84     11.25 o 
  -4  -7   7       58.93       51.63      7.32 o 
  -3  -7   7        6.07        0.36      5.09 o 
  -2  -7   7      132.39      119.97      7.57 o 
  -1  -7   7      289.11      291.19      8.64 o 
   0  -7   7      421.98      429.27     10.31 o 
   1  -7   7       54.96       54.80      3.79 o 
   2  -7   7      167.45      165.80      7.85 o 
   3  -7   7       77.07       69.22      5.02 o 
   4  -7   7       95.02       71.90      9.15 o 
   5  -7   7       30.38       24.67      5.02 o 
   6  -7   7       69.76       75.58      7.86 o 
  -4  -6   7       20.65       15.80      6.58 o 
  -3  -6   7        3.07        4.74      4.85 o 
  -2  -6   7      134.15      141.53      7.39 o 
  -1  -6   7      315.02      311.27      8.83 o 
   0  -6   7       38.95       46.08      3.78 o 
   1  -6   7      563.53      523.95     13.16 o 
   2  -6   7       32.93       28.27      2.84 o 
   3  -6   7      802.76      805.93     18.11 o 
   4  -6   7        1.99        9.93      4.03 o 
   5  -6   7       15.95       17.90      4.60 o 
   6  -6   7        7.96        4.04      7.13 o 
  -5  -5   7       21.94       14.35      6.70 o 
  -4  -5   7       81.14       98.71      8.31 o 
  -3  -5   7      254.89      266.16     10.78 o 
  -2  -5   7       99.91      101.02      5.20 o 
  -1  -5   7      197.32      196.88      6.36 o 
   0  -5   7       78.20       79.52      4.10 o 
   1  -5   7      400.94      412.13     11.18 o 
   2  -5   7      370.87      380.43      9.03 o 
   3  -5   7      503.10      500.38     11.43 o 
   4  -5   7      720.56      726.11     19.49 o 
   5  -5   7      261.80      233.81      9.50 o 
   6  -5   7        0.85       -2.25      7.03 o 
  -5  -4   7        1.06        0.92     11.48 o 
  -4  -4   7       12.19       17.10      5.73 o 
  -3  -4   7      499.97      503.19     16.74 o 
  -2  -4   7        1.95        2.57      2.99 o 
  -1  -4   7      753.76      732.89     17.43 o 
   0  -4   7       18.16       21.22      2.97 o 
   1  -4   7       56.87       53.52      3.49 o 
   2  -4   7       13.89       13.78      2.54 o 
   3  -4   7      177.55      170.31      5.80 o 
   4  -4   7       95.11      106.89      4.75 o 
   5  -4   7       81.26       82.98      5.04 o 
   6  -4   7      248.59      264.13     20.20 o 
  -5  -3   7      115.39      120.59      9.49 o 
  -4  -3   7        3.87       -2.24      6.27 o 
  -3  -3   7       92.64       94.78      5.28 o 
  -2  -3   7      740.33      800.42     18.88 o 
  -1  -3   7      909.80      932.98     21.22 o 
   0  -3   7     1758.67     1691.29     45.79 o 
   1  -3   7      801.36      763.00     16.22 o 
   2  -3   7      377.55      392.70      9.96 o 
   3  -3   7      321.86      310.47      8.42 o 
   4  -3   7       10.64       14.11      3.03 o 
   5  -3   7       85.87       85.55      4.78 o 
   6  -3   7        4.08       -2.45      9.18 o 
  -6  -2   7        7.68        6.50      8.72 o 
  -5  -2   7      330.10      321.88     15.58 o 
  -4  -2   7       10.76        5.88      5.30 o 
  -3  -2   7      186.91      201.65      7.96 o 
  -2  -2   7      359.81      373.77      9.71 o 
  -1  -2   7      154.33      180.05      5.50 o 
   0  -2   7       85.45       57.05      3.27 o 
   1  -2   7       84.35       77.32      3.79 o 
   2  -2   7     2118.97     2111.17     42.81 o 
   3  -2   7      105.32      106.34      4.35 o 
   4  -2   7      361.44      364.23     10.80 o 
   5  -2   7        3.91        5.35      6.03 o 
   6  -2   7        0.93       -1.06      7.06 o 
  -6  -1   7       41.49       34.50      7.46 o 
  -5  -1   7       10.65       12.24      6.06 o 
  -4  -1   7      513.97      524.59     31.45 o 
  -3  -1   7      255.37      256.47     11.72 o 
  -2  -1   7      732.61      711.92     16.67 o 
  -1  -1   7      199.13      217.73      5.59 o 
   0  -1   7      499.78      552.06     12.26 o 
   1  -1   7        3.56        6.46      1.83 o 
   2  -1   7      150.69      148.60      3.98 o 
   3  -1   7      348.00      367.52     11.64 o 
   4  -1   7       40.01       41.29      3.00 o 
   5  -1   7       72.18       75.56      7.57 o 
   6  -1   7       17.08        9.33      7.50 o 
  -6   0   7       12.58       23.07      7.25 o 
  -5   0   7        0.19        2.74      5.73 o 
  -4   0   7      524.99      539.39     19.43 o 
  -3   0   7       84.03       90.72      4.20 o 
  -2   0   7      982.65      983.07     25.24 o 
  -1   0   7        5.29        8.77      2.17 o 
   0   0   7      400.26      382.01      7.87 o 
   1   0   7      533.44      572.59     18.08 o 
   2   0   7      173.34      176.14      5.43 o 
   3   0   7      113.37      114.10      4.58 o 
   4   0   7      225.14      220.03      7.06 o 
   5   0   7      138.33      129.11      8.28 o 
  -6   1   7      108.71      118.92      9.73 o 
  -5   1   7        5.81       -3.13      5.73 o 
  -4   1   7      165.77      168.21      6.69 o 
  -3   1   7      643.57      657.26     17.64 o 
  -2   1   7      252.06      259.91     10.06 o 
  -1   1   7     2143.16     2085.87     39.04 o 
   0   1   7       62.31       65.99      3.56 o 
   1   1   7      718.05      707.55     17.42 o 
   2   1   7        3.42        1.57      2.41 o 
   3   1   7       89.07       90.82      4.49 o 
   4   1   7        0.71        4.70      4.19 o 
   5   1   7        0.06       -0.32      4.91 o 
  -6   2   7      157.50      174.01     16.37 o 
  -5   2   7       43.45       57.28      7.01 o 
  -4   2   7      213.70      206.90      6.80 o 
  -3   2   7       70.88       69.82      3.86 o 
  -2   2   7        9.20       10.79      2.18 o 
  -1   2   7      265.81      265.83      7.06 o 
   0   2   7      240.45      199.53      8.17 o 
   1   2   7      343.19      324.17      8.03 o 
   2   2   7       31.55       29.89      2.71 o 
   3   2   7      397.02      402.02      9.77 o 
   4   2   7      421.38      426.89     16.51 o 
   5   2   7        0.56       -4.52      4.88 o 
  -6   3   7        3.18        0.48      6.67 o 
  -5   3   7      844.38      786.63     26.31 o 
  -4   3   7       16.73       11.25      3.54 o 
  -3   3   7     1117.82     1094.39     25.28 o 
  -2   3   7      125.89      141.43      4.57 o 
  -1   3   7       51.22       45.91      2.78 o 
   0   3   7       13.76       15.28      2.07 o 
   1   3   7       52.42       45.68      2.37 o 
   2   3   7        5.27        6.43      2.31 o 
   3   3   7       89.59       80.87      5.11 o 
   4   3   7        8.40        9.73      4.25 o 
   5   3   7        3.17       -2.09      5.06 o 
  -6   4   7       52.34       43.01      7.97 o 
  -5   4   7       75.10       72.05      5.84 o 
  -4   4   7      194.64      188.14      8.16 o 
  -3   4   7       86.13       84.75      4.12 o 
  -2   4   7     2102.47     2062.92     52.37 o 
  -1   4   7     1346.48     1333.83     32.87 o 
   0   4   7      781.87      783.24     19.96 o 
   1   4   7        1.81       -0.31      7.65 o 
   2   4   7        1.71        1.11      2.05 o 
   3   4   7      112.23      112.14      5.73 o 
   4   4   7        2.15       -4.67      4.07 o 
  -6   5   7       20.42       19.61      7.57 o 
  -5   5   7       19.35       20.09      4.47 o 
  -4   5   7       17.61       18.45      3.41 o 
  -3   5   7      169.66      172.44      7.86 o 
  -2   5   7      230.23      233.72      6.71 o 
  -1   5   7      296.66      288.77     10.18 o 
   0   5   7      427.44      425.73     26.32 o 
   1   5   7        1.05       -1.22      9.18 o 
   2   5   7       87.01       94.27     12.24 o 
   3   5   7       26.20       23.80      4.60 o 
   4   5   7        0.87       -1.51      4.32 o 
  -5   6   7       51.32       53.13      7.69 o 
  -4   6   7      131.03      124.56      6.67 o 
  -3   6   7      116.71      122.33      7.16 o 
  -2   6   7       41.38       41.79      3.16 o 
  -1   6   7      711.35      709.92     16.35 o 
   0   6   7       13.72       11.32      8.88 o 
   1   6   7      130.92      125.79     14.08 o 
   3   6   7       36.69       37.13      3.68 o 
  -5   7   7       12.17       14.14      5.52 o 
  -4   7   7      529.72      528.88     15.41 o 
  -3   7   7      130.28      128.42      5.92 o 
  -2   7   7      335.58      346.18     10.27 o 
  -1   7   7      151.72      145.12      5.24 o 
   0   7   7        0.26       14.38      9.79 o 
   1   7   7        7.27        5.20     10.10 o 
  -5   8   7       99.10      107.12      7.71 o 
  -4   8   7       14.74       12.87      4.68 o 
  -3   8   7      395.58      387.21     14.14 o 
  -2   8   7       10.30        4.09      5.57 o 
  -1   8   7      174.18      178.40      6.12 o 
   0   8   7        3.87       19.59     10.41 o 
   1   8   7       21.15       23.26     12.24 o 
  -4   9   7        4.04        0.37      6.14 o 
  -3   9   7       77.24       85.89      5.46 o 
  -2   9   7        1.36       -3.10      3.73 o 
  -1   9   7      218.74      215.80      7.05 o 
   0   9   7       93.34       89.37     13.47 o 
  -2  10   7       35.33       31.11      4.20 o 
  -1  10   7        0.79       -1.42      4.17 o 
   1 -12   8       56.95       53.63     22.80 o 
   2 -12   8        7.88        7.58      6.27 o 
  -1 -11   8       90.60       89.32     15.92 o 
   0 -11   8       19.68       12.62      5.52 o 
   1 -11   8       65.26       64.35      6.34 o 
   2 -11   8        8.91       11.69      5.88 o 
   3 -11   8       31.31       31.07      5.88 o 
   4 -11   8       72.89       65.59      7.10 o 
  -2 -10   8        2.57       -0.52      9.03 o 
  -1 -10   8       42.59       59.70      6.34 o 
   0 -10   8       11.27       16.54      5.45 o 
   1 -10   8      282.71      250.23     18.15 o 
   2 -10   8       11.38       12.99      5.37 o 
   3 -10   8       13.46        0.82      5.48 o 
   4 -10   8       62.64       49.72      6.43 o 
  -3  -9   8       23.69       20.20     13.47 o 
  -2  -9   8        8.80        8.74      8.99 o 
  -1  -9   8       32.42       28.75      5.27 o 
   0  -9   8      155.34      148.65      6.95 o 
   1  -9   8       27.97       26.04      7.86 o 
   2  -9   8      490.58      478.78     29.39 o 
   3  -9   8       55.59       48.84      8.19 o 
   4  -9   8       53.26       45.95      5.93 o 
   5  -9   8        0.21        4.18      5.92 o 
  -3  -8   8      111.13      103.19      9.02 o 
  -2  -8   8       38.75       38.13      5.52 o 
  -1  -8   8      182.87      184.12     15.42 o 
   0  -8   8       13.67       16.66      4.20 o 
   1  -8   8       14.32       17.01      4.25 o 
   2  -8   8      209.14      184.75      8.70 o 
   3  -8   8      193.55      175.10     17.31 o 
   4  -8   8       22.57       23.83      5.33 o 
   5  -8   8        6.21        4.52      5.58 o 
  -4  -7   8       99.92       94.13      9.95 o 
  -3  -7   8       10.02        4.74      6.32 o 
  -2  -7   8      214.74      210.77     11.66 o 
  -1  -7   8        0.06       -1.80      4.02 o 
   0  -7   8      586.48      612.97     15.46 o 
   1  -7   8       16.12        9.65      3.31 o 
   2  -7   8       99.11       87.29      4.54 o 
   3  -7   8      279.35      270.86     10.76 o 
   4  -7   8       47.22       31.24      5.48 o 
   5  -7   8       89.68      100.21      6.98 o 
  -4  -6   8       51.54       41.07      7.23 o 
  -3  -6   8       14.30       10.59      6.10 o 
  -2  -6   8      167.06      177.47      9.89 o 
  -1  -6   8      169.61      178.83      9.28 o 
   0  -6   8      244.49      253.51      9.28 o 
   1  -6   8      138.33      143.41      5.79 o 
   2  -6   8        3.04        5.75      2.72 o 
   3  -6   8       59.85       57.81      5.00 o 
   4  -6   8       40.92       51.57      4.85 o 
   5  -6   8       53.30       49.16      5.58 o 
  -5  -5   8        0.71       -1.40      7.01 o 
  -4  -5   8       24.47       38.72      7.13 o 
  -3  -5   8       36.85       26.89      6.26 o 
  -2  -5   8       51.80       51.13      9.89 o 
  -1  -5   8      266.24      260.99      8.89 o 
   0  -5   8       43.63       41.43      3.71 o 
   1  -5   8      913.82      965.57     29.01 o 
   2  -5   8        3.51        4.09      2.81 o 
   3  -5   8      279.81      285.47      7.36 o 
   4  -5   8       33.63       44.35      4.48 o 
   5  -5   8        6.84       -4.73      4.63 o 
  -5  -4   8       24.41       25.96      7.25 o 
  -4  -4   8      114.13      141.19      9.85 o 
  -3  -4   8      192.82      188.86     15.59 o 
  -2  -4   8       86.45       92.39      4.70 o 
  -1  -4   8        5.75        6.10      2.76 o 
   0  -4   8       36.42       32.43      3.38 o 
   1  -4   8      657.84      681.66     16.31 o 
   2  -4   8     1125.21     1165.92     26.74 o 
   3  -4   8       79.08       73.60      3.66 o 
   4  -4   8      104.43      122.76      5.22 o 
   5  -4   8       49.36       38.82      4.49 o 
   6  -4   8       13.54        0.31     10.10 o 
  -5  -3   8      122.43      112.61     12.09 o 
  -4  -3   8        5.46        9.08      5.95 o 
  -3  -3   8      456.54      459.23     15.84 o 
  -2  -3   8      140.85      147.45      6.60 o 
  -1  -3   8     1865.28     1907.60     47.73 o 
   0  -3   8       59.99       64.48      3.66 o 
   1  -3   8       71.63       52.18      3.57 o 
   2  -3   8      110.33      116.63      4.72 o 
   3  -3   8      423.80      475.84     12.04 o 
   4  -3   8      296.85      288.99      8.25 o 
   5  -3   8      132.10      144.64     10.00 o 
  -5  -2   8      111.57      106.35      8.98 o 
  -4  -2   8       33.68       20.61     10.56 o 
  -3  -2   8        9.07       12.48      3.40 o 
  -2  -2   8      374.12      360.88      9.63 o 
  -1  -2   8       49.76       43.99      3.36 o 
   0  -2   8     1287.47     1315.21     29.83 o 
   1  -2   8        3.35       -1.04      2.67 o 
   2  -2   8       94.22       84.78      4.59 o 
   3  -2   8      578.75      598.59     17.54 o 
   4  -2   8       66.91       68.38      3.76 o 
   5  -2   8      205.13      219.16     15.61 o 
  -6  -1   8        6.53        1.84      7.14 o 
  -5  -1   8      171.01      198.88     11.69 o 
  -4  -1   8      161.10      162.00     12.36 o 
  -3  -1   8      116.58      113.66      4.59 o 
  -2  -1   8      363.03      362.20      9.50 o 
  -1  -1   8      789.28      826.48     21.46 o 
   0  -1   8      799.23      835.03     19.43 o 
   1  -1   8      423.05      464.59      9.61 o 
   2  -1   8      973.28      969.62     18.82 o 
   3  -1   8       30.80       41.21      3.20 o 
   4  -1   8        3.34        0.09      3.33 o 
   5  -1   8       43.50       38.89     13.31 o 
  -6   0   8       76.31       63.72      8.33 o 
  -5   0   8        7.64       13.93      6.14 o 
  -4   0   8      341.59      355.70     13.01 o 
  -3   0   8       59.57       60.36      7.47 o 
  -2   0   8      515.44      494.30     13.92 o 
  -1   0   8       11.78       17.71      2.36 o 
   0   0   8       12.54       11.72      1.94 o 
   1   0   8      799.72      847.73     20.08 o 
   2   0   8        0.42        0.76      2.86 o 
   3   0   8     4032.39     4068.10    102.16 o 
   4   0   8        0.00        0.71      4.30 o 
   5   0   8       22.04       27.79      5.58 o 
  -6   1   8      151.94      147.41     10.91 o 
  -5   1   8      151.57      144.05      9.71 o 
  -4   1   8      310.70      329.73     12.13 o 
  -3   1   8      203.89      197.33      7.19 o 
  -2   1   8      311.75      293.47      8.91 o 
  -1   1   8      178.21      185.88      4.61 o 
   0   1   8      295.20      299.74      7.91 o 
   1   1   8       10.72        4.84      2.50 o 
   2   1   8        2.38        4.22      2.74 o 
   3   1   8       93.38       86.42      4.64 o 
   4   1   8      369.26      363.50     17.91 o 
   5   1   8       81.36       85.72     10.10 o 
  -6   2   8       75.19       78.37      8.55 o 
  -5   2   8       13.69        9.37      6.18 o 
  -4   2   8       18.65       16.24      3.97 o 
  -3   2   8     1647.72     1701.02     42.73 o 
  -2   2   8        5.44        7.04      2.70 o 
  -1   2   8     1562.72     1505.88     33.79 o 
   0   2   8       37.74       42.39      4.45 o 
   1   2   8      854.55      835.33     27.63 o 
   2   2   8        1.08       -0.19      2.62 o 
   3   2   8       11.32       14.21      3.70 o 
   4   2   8        1.47       -1.49      4.25 o 
  -6   3   8       35.87       51.33      7.63 o 
  -5   3   8       61.75       66.42     12.85 o 
  -4   3   8      184.26      185.08      6.58 o 
  -3   3   8      644.46      641.66     14.31 o 
  -2   3   8      476.97      470.70     10.83 o 
  -1   3   8       40.56       41.27      3.67 o 
   0   3   8      181.27      166.95      5.06 o 
   1   3   8      249.25      247.26      6.55 o 
   2   3   8      299.45      298.88      8.84 o 
   3   3   8      125.44      129.67      5.99 o 
   4   3   8       11.06       11.97      4.51 o 
  -6   4   8        3.86       -1.69      8.06 o 
  -5   4   8      388.63      380.73     21.64 o 
  -4   4   8        3.00        3.15      3.53 o 
  -3   4   8       61.90       60.44      4.73 o 
  -2   4   8      665.68      658.92     17.75 o 
  -1   4   8       81.45       80.22      3.58 o 
   0   4   8      339.65      333.65      8.32 o 
   1   4   8        0.02        1.16      2.33 o 
   2   4   8      318.19      325.26      9.38 o 
   3   4   8       77.30       72.18      4.57 o 
   4   4   8       41.29       43.36      4.95 o 
  -5   5   8      171.80      141.18      8.32 o 
  -4   5   8      608.34      589.78     30.79 o 
  -3   5   8      180.93      169.40     11.13 o 
  -2   5   8       24.90       19.59      2.98 o 
  -1   5   8      260.44      277.65      7.40 o 
   0   5   8      178.84      176.39      7.74 o 
   1   5   8       39.19       42.24     10.71 o 
   2   5   8       86.31       77.35     12.55 o 
   3   5   8       21.70       15.74      3.58 o 
  -5   6   8       17.68       23.14      5.60 o 
  -4   6   8      309.50      300.58     10.17 o 
  -3   6   8      155.00      141.61      6.60 o 
  -2   6   8      573.28      565.83     15.49 o 
  -1   6   8      313.41      304.54      8.94 o 
   0   6   8      252.38      269.94     19.89 o 
   1   6   8        1.34       11.94     10.41 o 
   3   6   8        0.68       -4.56      4.70 o 
  -5   7   8       78.33       79.49      7.11 o 
  -4   7   8      201.81      203.87      8.12 o 
  -3   7   8        0.92       -3.05      3.89 o 
  -2   7   8      175.65      172.62      6.47 o 
  -1   7   8      297.15      295.52      8.71 o 
   0   7   8       15.82       18.98     11.32 o 
   1   7   8      110.07      133.14     15.30 o 
  -4   8   8      156.34      164.31      8.26 o 
  -3   8   8       92.38       89.43      5.85 o 
  -2   8   8       26.76       35.62      3.89 o 
  -1   8   8        1.76        0.87      4.02 o 
   0   8   8        0.13      -15.61     10.41 o 
   1   8   8       22.00       19.89     13.16 o 
  -3   9   8      322.80      364.15     11.49 o 
  -2   9   8        0.02       -5.76      3.84 o 
  -1   9   8      104.78      114.62      5.91 o 
   0   9   8        3.00       14.08     12.55 o 
   0 -11   9        1.03        6.98      5.86 o 
   1 -11   9      129.19      131.36      8.35 o 
   2 -11   9        1.68        7.46      6.06 o 
   3 -11   9       68.93       60.63      6.91 o 
  -1 -10   9        3.25        6.72      5.37 o 
   0 -10   9        7.75        8.13      5.60 o 
   1 -10   9       21.72       21.26      5.81 o 
   2 -10   9       29.14       35.13      5.83 o 
   3 -10   9        3.18        5.84      5.85 o 
   4 -10   9       58.41       63.61      6.83 o 
  -2  -9   9        7.77       10.40      5.52 o 
  -1  -9   9      160.05      168.39     15.00 o 
   0  -9   9        8.63        9.92      5.13 o 
   1  -9   9       68.55       52.46      8.47 o 
   2  -9   9        8.44       11.84      7.60 o 
   3  -9   9       90.92       67.11      6.50 o 
   4  -9   9       20.80       24.55      5.86 o 
  -3  -8   9       20.41       24.40      6.99 o 
  -2  -8   9       50.25       47.74      7.41 o 
  -1  -8   9       54.76       60.96     10.25 o 
   0  -8   9      186.14      177.61     11.32 o 
   1  -8   9       13.37        7.73      4.99 o 
   2  -8   9      260.12      263.45     10.73 o 
   3  -8   9       33.48       20.71      5.18 o 
   4  -8   9       28.63       30.39      5.48 o 
   5  -8   9       23.72       26.16      5.89 o 
  -3  -7   9       47.27       40.14      7.45 o 
  -2  -7   9       23.66       26.64     17.90 o 
  -1  -7   9        5.37        3.07     13.16 o 
   0  -7   9      210.37      214.59     11.88 o 
   1  -7   9      143.79      135.66     17.60 o 
   2  -7   9      184.65      180.43      7.73 o 
   3  -7   9      218.34      199.99      9.04 o 
   4  -7   9      295.11      258.79     10.77 o 
   5  -7   9        1.41       -0.29      5.45 o 
  -4  -6   9       63.74       81.03      8.84 o 
  -3  -6   9       37.43       42.84      7.10 o 
  -2  -6   9      125.02      117.87      9.06 o 
  -1  -6   9        2.74        3.82      5.49 o 
   0  -6   9      127.16      123.33      6.11 o 
   1  -6   9       22.58       33.42      4.73 o 
   2  -6   9       74.91       78.30      4.61 o 
   3  -6   9       23.26       25.43      3.23 o 
   4  -6   9        0.30        8.26      5.15 o 
   5  -6   9      235.65      234.85     10.13 o 
  -4  -5   9       28.09       28.17      7.13 o 
  -3  -5   9       67.13       64.03      7.57 o 
  -2  -5   9      601.55      551.56     29.69 o 
  -1  -5   9      407.85      437.42     13.12 o 
   0  -5   9      306.27      295.71      8.66 o 
   1  -5   9       44.42       47.29      4.33 o 
   2  -5   9      101.90       76.28      4.51 o 
   3  -5   9       40.02       38.23      3.34 o 
   4  -5   9      171.37      169.44      8.31 o 
   5  -5   9        8.72        9.47      4.85 o 
  -5  -4   9        0.95       13.63      7.57 o 
  -4  -4   9       12.59       15.99      6.60 o 
  -3  -4   9       25.51       40.93      6.79 o 
  -2  -4   9        4.13        3.07      3.46 o 
  -1  -4   9      165.79      176.06      6.99 o 
   0  -4   9       17.23       14.64      3.13 o 
   1  -4   9      561.87      552.97     13.93 o 
   2  -4   9      125.87      125.87      5.19 o 
   3  -4   9      554.44      555.32     13.89 o 
   4  -4   9        3.35        0.65      3.96 o 
   5  -4   9        2.42       12.78      4.92 o 
  -5  -3   9       62.24       80.01      8.76 o 
  -4  -3   9      132.35      131.88     11.63 o 
  -3  -3   9       98.97      100.91      8.89 o 
  -2  -3   9       35.01       38.35      4.40 o 
  -1  -3   9      191.88      194.17      8.57 o 
   0  -3   9       14.20       12.09      3.47 o 
   1  -3   9      337.38      341.43      9.33 o 
   2  -3   9      143.47      154.75      5.67 o 
   3  -3   9      103.67      110.25      4.84 o 
   4  -3   9       23.04       19.43      3.41 o 
   5  -3   9      141.21      126.91      9.98 o 
  -5  -2   9       59.54       74.50      8.43 o 
  -4  -2   9       16.09        6.04      6.05 o 
  -3  -2   9      518.30      514.55     17.40 o 
  -2  -2   9       55.44       55.89      3.96 o 
  -1  -2   9      386.46      375.99     12.96 o 
   0  -2   9      231.08      251.80      7.40 o 
   1  -2   9       13.85       18.55      3.22 o 
   2  -2   9     1542.22     1578.21     35.66 o 
   3  -2   9        0.08        5.25      3.48 o 
   4  -2   9       29.13       34.66      4.17 o 
   5  -2   9        7.22       -9.19      7.80 o 
  -5  -1   9       17.49       18.52      6.71 o 
  -4  -1   9       34.61       34.38      6.71 o 
  -3  -1   9       59.38       59.40      4.28 o 
  -2  -1   9      332.87      328.59      9.09 o 
  -1  -1   9      375.72      342.10     13.25 o 
   0  -1   9      237.05      234.26      6.88 o 
   1  -1   9       14.67        5.31      2.60 o 
   2  -1   9      205.49      212.23      6.37 o 
   3  -1   9        6.10        8.76      5.92 o 
   4  -1   9        5.14        0.68      4.74 o 
   5  -1   9      115.19      123.59      9.59 o 
  -5   0   9      106.60      105.14      8.98 o 
  -4   0   9      104.26      110.66      6.95 o 
  -3   0   9        0.80        5.24      3.69 o 
  -2   0   9       53.62       64.46      4.11 o 
  -1   0   9       43.37       47.52      3.45 o 
   0   0   9      811.99      786.77     15.47 o 
   1   0   9       41.15       48.00      3.51 o 
   2   0   9      160.01      135.50      6.20 o 
   3   0   9       23.30       25.13      4.04 o 
   4   0   9       41.61       37.81      5.26 o 
   5   0   9        0.68       -5.41      7.35 o 
  -5   1   9       33.50       28.09     10.25 o 
  -4   1   9      622.70      658.32     26.18 o 
  -3   1   9       70.04       69.42      4.80 o 
  -2   1   9        4.04        0.04      3.13 o 
  -1   1   9       84.35       76.93      2.80 o 
   0   1   9        1.49        3.67      2.75 o 
   1   1   9      292.08      306.34      8.35 o 
   2   1   9       44.97       39.56      3.50 o 
   3   1   9       40.00       41.58      4.17 o 
   4   1   9       13.58       14.61      4.75 o 
  -5   2   9       50.77       47.17      7.10 o 
  -4   2   9        3.90        6.69      4.41 o 
  -3   2   9      473.24      486.20     12.64 o 
  -2   2   9     1567.75     1521.25     34.39 o 
  -1   2   9      533.30      540.57     15.05 o 
   0   2   9        9.34        7.03      2.52 o 
   1   2   9        5.84       13.10      2.85 o 
   2   2   9      407.96      395.23     13.43 o 
   3   2   9        1.44       -0.06      3.60 o 
   4   2   9       69.35       83.89      8.30 o 
  -5   3   9        9.93       16.71      6.45 o 
  -4   3   9        1.06        2.16      3.99 o 
  -3   3   9       31.60       28.90      3.51 o 
  -2   3   9       81.42       84.40      4.77 o 
  -1   3   9      845.86      875.91     20.40 o 
   0   3   9        1.14       -1.49      2.65 o 
   1   3   9      180.09      178.93      5.49 o 
   2   3   9       65.21       59.90      3.97 o 
   3   3   9        9.61       10.05      3.81 o 
   4   3   9       27.51       31.51      5.04 o 
  -5   4   9       82.55       91.06      9.63 o 
  -4   4   9       13.68        6.46      4.66 o 
  -3   4   9        9.24        6.16      3.51 o 
  -2   4   9      608.31      594.45     14.65 o 
  -1   4   9        2.77        3.65      3.17 o 
   0   4   9      110.92      116.59      4.74 o 
   1   4   9      180.77      176.81      6.00 o 
   2   4   9       32.40       35.91      3.54 o 
   3   4   9       77.40       76.77      4.92 o 
  -5   5   9      280.64      255.12     13.83 o 
  -4   5   9        0.63        0.15      4.06 o 
  -3   5   9      408.32      408.04     16.92 o 
  -2   5   9        7.56        7.08      3.68 o 
  -1   5   9       24.38       19.55      2.85 o 
   0   5   9       13.28       18.58      2.78 o 
   1   5   9      151.87      143.18     13.47 o 
   2   5   9      317.01      318.30      9.33 o 
   3   5   9       45.56       43.62      4.21 o 
  -4   6   9      139.99      148.03      8.63 o 
  -3   6   9       18.45       16.87      4.30 o 
  -2   6   9       34.32       36.35      3.86 o 
  -1   6   9      118.44      114.48      4.80 o 
   0   6   9       59.69       60.90      4.37 o 
   1   6   9        5.86       -7.04     10.10 o 
   2   6   9       30.32       26.32     11.63 o 
  -4   7   9      103.85      115.87     10.57 o 
  -3   7   9       10.60        7.97      4.43 o 
  -2   7   9      188.85      183.89      8.53 o 
  -1   7   9       39.21       38.49      3.55 o 
   0   7   9       91.47       95.80     13.47 o 
   1   7   9       19.41       12.24     11.94 o 
  -3   8   9       49.62       47.77      5.04 o 
  -2   8   9        5.56       10.10      3.79 o 
  -1   8   9       40.38       37.92      4.29 o 
   0   8   9        2.82       16.22     10.71 o 
   1 -11  10       40.96       46.04      6.43 o 
   2 -11  10       69.68       62.81      6.91 o 
  -1 -10  10        5.38        9.24      5.97 o 
   0 -10  10        0.28        0.52      5.48 o 
   1 -10  10       91.13       89.16     16.53 o 
   2 -10  10        2.06        9.11      6.02 o 
   3 -10  10       32.06       35.84      6.22 o 
  -2  -9  10        2.18        2.25      5.74 o 
  -1  -9  10       88.24       75.91     12.26 o 
   0  -9  10        6.03        8.82      5.41 o 
   1  -9  10       41.44       33.75      5.52 o 
   2  -9  10      121.76      108.91      7.40 o 
   3  -9  10      101.99       78.97      6.96 o 
   4  -9  10       61.97       60.30      8.73 o 
  -3  -8  10       29.81       27.12      7.79 o 
  -2  -8  10       32.74       37.08      7.49 o 
  -1  -8  10       42.99       45.89      8.72 o 
   0  -8  10        2.49        1.10      6.47 o 
   1  -8  10        3.55        3.81      8.19 o 
   2  -8  10        7.23        7.81      4.28 o 
   3  -8  10        3.09        1.92      5.37 o 
   4  -8  10       63.03       60.60      6.52 o 
  -3  -7  10       45.34       47.67      7.84 o 
  -2  -7  10      101.41       99.65     14.23 o 
  -1  -7  10       18.21       25.54     10.10 o 
   0  -7  10      132.27      144.28     12.85 o 
   1  -7  10       78.28       64.26      7.49 o 
   2  -7  10      231.34      205.78     12.68 o 
   3  -7  10       55.39       47.16      5.48 o 
   4  -7  10        2.97        3.48      5.38 o 
  -4  -6  10       26.41       24.29      7.66 o 
  -3  -6  10       28.28       36.50      7.32 o 
  -2  -6  10        2.14        8.89      6.40 o 
  -1  -6  10        4.94        7.96      6.32 o 
   0  -6  10      235.60      263.06     18.50 o 
   1  -6  10      175.96      200.55     25.70 o 
   2  -6  10      396.30      381.18     11.98 o 
   3  -6  10       88.47       94.89      9.88 o 
   4  -6  10      105.99       94.94     10.19 o 
   5  -6  10       37.90       33.23      6.76 o 
  -4  -5  10       93.86      100.89      9.73 o 
  -3  -5  10       38.84       44.56     13.47 o 
  -2  -5  10      330.99      327.65     15.92 o 
  -1  -5  10        0.58       -1.66      4.86 o 
   0  -5  10       79.91       85.34      7.64 o 
   1  -5  10       28.36       37.78      6.10 o 
   2  -5  10      565.84      614.50     16.67 o 
   3  -5  10       35.46       36.72      7.82 o 
   4  -5  10       11.35        8.37      4.57 o 
   5  -5  10      143.61      137.49      9.12 o 
  -4  -4  10       60.55       60.77      8.19 o 
  -3  -4  10       79.70       75.47      7.88 o 
  -2  -4  10      149.46      149.01      8.00 o 
  -1  -4  10      541.32      569.26     16.26 o 
   0  -4  10       22.48       19.46      4.63 o 
   1  -4  10      222.15      244.63      7.80 o 
   2  -4  10      289.68      256.94      7.93 o 
   3  -4  10        6.67        9.96      3.51 o 
   4  -4  10      102.97      110.29      6.72 o 
   5  -4  10       23.36       22.34      9.49 o 
  -5  -3  10        8.43        4.73      7.66 o 
  -4  -3  10       24.22       29.03      7.13 o 
  -3  -3  10       86.53       86.13      8.72 o 
  -2  -3  10       40.66       47.16      5.28 o 
  -1  -3  10      581.33      602.90     19.34 o 
   0  -3  10      230.75      251.21      7.87 o 
   1  -3  10      364.62      351.67     13.41 o 
   2  -3  10       89.39       73.04      4.42 o 
   3  -3  10      181.99      170.25      6.17 o 
   4  -3  10        6.91       10.45      4.67 o 
   5  -3  10       80.90       88.29     20.05 o 
  -5  -2  10      105.80       98.77      9.63 o 
  -4  -2  10        9.14       18.01      6.60 o 
  -3  -2  10       69.50       74.17      6.83 o 
  -2  -2  10       13.08       11.34      3.88 o 
  -1  -2  10       94.82       92.15      5.15 o 
   0  -2  10      398.38      425.83     11.19 o 
   1  -2  10        1.13       -0.20      3.20 o 
   2  -2  10     2096.51     2226.35     49.73 o 
   3  -2  10      196.98      200.60      8.66 o 
   4  -2  10      113.31      112.04      7.39 o 
   5  -2  10       18.34       14.25      7.50 o 
  -5  -1  10      195.57      187.58     21.58 o 
  -4  -1  10        1.79        6.56      6.38 o 
  -3  -1  10      170.87      167.38      8.19 o 
  -2  -1  10       30.61       29.89      4.90 o 
  -1  -1  10       76.06       67.84      4.28 o 
   0  -1  10       12.28        9.14      3.94 o 
   1  -1  10        8.51        0.89      3.92 o 
   2  -1  10       30.25       27.27      4.20 o 
   3  -1  10      161.16      170.24      7.03 o 
   4  -1  10      182.12      180.24      8.70 o 
  -5   0  10        1.16       -1.53      9.33 o 
  -4   0  10      368.02      363.17     16.88 o 
  -3   0  10      554.70      576.78     14.67 o 
  -2   0  10     1978.29     2043.55     41.80 o 
  -1   0  10       73.76       77.44      4.25 o 
   0   0  10      284.98      291.84      8.02 o 
   1   0  10        1.78        2.14      3.21 o 
   2   0  10        2.05       -2.25      3.55 o 
   3   0  10        5.30        4.00      3.98 o 
   4   0  10       11.81       16.61      5.21 o 
  -5   1  10       35.58       36.00      7.14 o 
  -4   1  10       36.59       43.70      6.36 o 
  -3   1  10        0.95       13.10      4.02 o 
  -2   1  10      408.52      404.54     10.77 o 
  -1   1  10      174.14      182.04      6.15 o 
   0   1  10      394.72      398.64     15.07 o 
   1   1  10       97.15      110.79      6.21 o 
   2   1  10      158.23      150.51      6.29 o 
   3   1  10       34.36       37.29      4.45 o 
   4   1  10        0.12        2.51      4.97 o 
  -5   2  10       17.91       17.14     10.71 o 
  -4   2  10       54.25       55.12      5.53 o 
  -3   2  10      417.36      423.91     11.37 o 
  -2   2  10        2.95        4.98      3.75 o 
  -1   2  10       60.75       66.53      3.94 o 
   0   2  10       86.42       70.97      5.05 o 
   1   2  10      282.68      296.07      9.19 o 
   2   2  10        1.28        5.94      3.55 o 
   3   2  10       26.18       24.99      4.14 o 
   4   2  10       25.27       29.03      5.18 o 
  -5   3  10       95.11       85.52     13.16 o 
  -4   3  10      427.14      401.01     14.88 o 
  -3   3  10       25.18       32.71      4.60 o 
  -2   3  10      175.70      171.12      6.79 o 
  -1   3  10       63.43       65.24      4.34 o 
   0   3  10      108.08       97.73      4.23 o 
   1   3  10      151.54      128.74      5.43 o 
   2   3  10       98.12       98.63      5.03 o 
   3   3  10       30.56       25.04      4.08 o 
  -5   4  10       52.10       53.62      8.31 o 
  -4   4  10        5.56        9.97      5.41 o 
  -3   4  10      340.57      362.63     11.56 o 
  -2   4  10        4.30        4.86      3.79 o 
  -1   4  10      695.96      682.75     20.67 o 
   0   4  10        0.36       -1.33      3.29 o 
   1   4  10       11.82       12.32      3.25 o 
   2   4  10        9.82        8.14      5.04 o 
   3   4  10        5.20        4.23      4.27 o 
  -4   5  10       10.96        7.87      4.95 o 
  -3   5  10      107.29       94.97      7.73 o 
  -2   5  10      222.13      228.99      8.05 o 
  -1   5  10       27.17       28.29      4.02 o 
   0   5  10      247.87      243.32      7.76 o 
   1   5  10        7.74        7.14      3.18 o 
   2   5  10       27.42       23.04      3.48 o 
  -4   6  10       14.29       14.94      4.72 o 
  -3   6  10       71.82       71.91      4.62 o 
  -2   6  10        1.60       -5.11      3.41 o 
  -1   6  10        0.11       -0.63      3.05 o 
   0   6  10       67.44       61.63      3.76 o 
   1   6  10        2.75       18.67     11.32 o 
  -3   7  10       17.33       22.99      5.17 o 
  -2   7  10       75.24       77.59      4.94 o 
  -1   7  10        1.08       -0.76      3.58 o 
   0   7  10        9.97       11.79      4.80 o 
   0 -10  11       17.02       15.21      7.52 o 
   1 -10  11       60.39       70.67      9.19 o 
   2 -10  11       16.71       13.11      6.34 o 
  -1  -9  11       25.11       17.65      6.95 o 
   0  -9  11        2.01        0.37      6.41 o 
   1  -9  11      102.61       87.59      7.37 o 
   2  -9  11      102.43       85.37     11.97 o 
   3  -9  11       55.11       43.19      6.74 o 
  -2  -8  11       16.64       22.56      7.41 o 
  -1  -8  11       59.75       58.49      8.06 o 
   0  -8  11       11.49       24.98      7.50 o 
   1  -8  11        3.50        5.37     16.07 o 
   2  -8  11       13.69       15.71      5.81 o 
   3  -8  11       30.63       19.86      6.08 o 
   4  -8  11      211.02      213.46     10.39 o 
  -3  -7  11       88.54      100.77     13.47 o 
  -2  -7  11       15.06       10.39      7.27 o 
  -1  -7  11      107.49      101.92      9.06 o 
   0  -7  11        0.94        5.00      6.69 o 
   1  -7  11        7.78        9.20      6.76 o 
   2  -7  11        1.11        7.48      5.10 o 
   3  -7  11       15.33       24.47      5.15 o 
   4  -7  11       17.15       17.04      6.01 o 
  -3  -6  11        9.64       17.07      7.32 o 
  -2  -6  11       48.44       48.69      7.66 o 
  -1  -6  11        0.42        0.53      6.45 o 
   0  -6  11       97.84       76.58      8.10 o 
   1  -6  11      249.15      236.50     10.47 o 
   2  -6  11      246.55      246.70     10.44 o 
   3  -6  11       21.28       25.06      5.64 o 
   4  -6  11       18.17       14.76      5.83 o 
  -4  -5  11        1.52        6.22      9.18 o 
  -3  -5  11        0.96        0.34      9.18 o 
  -2  -5  11       55.30       61.30     13.16 o 
  -1  -5  11       23.27       29.74      6.67 o 
   0  -5  11      168.72      159.37     11.95 o 
   1  -5  11       16.91       14.53      4.56 o 
   2  -5  11       27.71       24.18      4.45 o 
   3  -5  11        7.65       11.79      4.37 o 
   4  -5  11        2.46        3.59      6.23 o 
  -4  -4  11       55.38       71.47     11.63 o 
  -3  -4  11       60.55       45.45      7.54 o 
  -2  -4  11       95.22      109.23     19.43 o 
  -1  -4  11        9.08        9.37      4.74 o 
   0  -4  11        0.72        3.97      3.71 o 
   1  -4  11     1362.08     1467.66     37.64 o 
   2  -4  11        5.25        4.48      3.70 o 
   3  -4  11      115.23      125.17      6.26 o 
   4  -4  11        4.01       10.32      5.45 o 
  -4  -3  11       12.92       19.75     10.25 o 
  -3  -3  11       68.02       67.98     10.56 o 
  -2  -3  11       33.47       42.14      8.34 o 
  -1  -3  11       36.13       35.78      4.59 o 
   0  -3  11      222.66      210.51      7.24 o 
   1  -3  11       69.91       74.58      4.67 o 
   2  -3  11       29.35       36.82      4.10 o 
   3  -3  11        4.80        6.38      4.35 o 
   4  -3  11      105.48      117.08     12.23 o 
  -4  -2  11       46.48       38.32      7.35 o 
  -3  -2  11      226.24      224.52     12.55 o 
  -2  -2  11      179.86      192.81      9.74 o 
  -1  -2  11      125.47      127.65      5.60 o 
   0  -2  11       13.40        7.26      3.51 o 
   1  -2  11      134.33      124.12      5.28 o 
   2  -2  11        5.05       -5.25      4.09 o 
   3  -2  11        4.82        2.83      4.36 o 
   4  -2  11        9.22       17.89      6.99 o 
  -4  -1  11       66.50       67.84      8.11 o 
  -3  -1  11        2.50        6.00      4.83 o 
  -2  -1  11       42.88       37.81      7.55 o 
  -1  -1  11       27.45       24.32      3.80 o 
   0  -1  11      326.91      355.36      9.77 o 
   1  -1  11       88.18       81.09      5.24 o 
   2  -1  11      218.27      221.25      8.88 o 
   3  -1  11       44.68       33.53      6.58 o 
   4  -1  11       10.07        7.56      6.61 o 
  -4   0  11      248.03      237.18     12.98 o 
  -3   0  11      140.08      146.57      7.82 o 
  -2   0  11        9.43        3.09      3.51 o 
  -1   0  11      180.50      161.10      5.91 o 
   0   0  11        2.08        6.43      3.92 o 
   1   0  11      230.54      238.43      8.39 o 
   2   0  11        8.72       14.96      4.18 o 
   3   0  11       60.52       66.95      5.27 o 
   4   0  11       47.51       44.43      6.02 o 
  -4   1  11        6.99       12.57      7.50 o 
  -3   1  11       41.22       40.45      4.77 o 
  -2   1  11      273.66      290.53      8.78 o 
  -1   1  11        1.11       -4.62      3.75 o 
   0   1  11       89.38       83.37      5.02 o 
   1   1  11      129.26      110.60      5.55 o 
   2   1  11        3.76        6.85      4.86 o 
   3   1  11       96.06       99.30      5.87 o 
  -4   2  11        7.30        5.17      5.91 o 
  -3   2  11      218.38      224.07      8.76 o 
  -2   2  11       73.63       84.45      5.37 o 
  -1   2  11      162.23      173.36      6.14 o 
   0   2  11       81.20       89.59      6.43 o 
   1   2  11        5.70        0.70      3.68 o 
   2   2  11      200.96      197.49     10.45 o 
   3   2  11       24.10       20.91      4.36 o 
  -4   3  11      157.87      159.82      8.80 o 
  -3   3  11        4.28        3.34      4.44 o 
  -2   3  11       29.04       36.32      6.85 o 
  -1   3  11       33.00       39.16      8.04 o 
   0   3  11      129.20      121.84      5.80 o 
   1   3  11      344.66      318.91      9.99 o 
   2   3  11        4.59        8.03      3.98 o 
  -4   4  11       70.81       71.16      6.52 o 
  -3   4  11        5.19        7.00      4.68 o 
  -2   4  11       85.37       93.63      5.50 o 
  -1   4  11        6.08        8.56      3.75 o 
   0   4  11       19.35       12.73      3.55 o 
   1   4  11        4.51        6.97      3.73 o 
   2   4  11       17.57       18.08      3.97 o 
  -3   5  11      210.85      224.27      9.72 o 
  -2   5  11       40.04       48.26      4.55 o 
  -1   5  11       82.72       86.27      4.92 o 
   0   5  11        1.22        5.03      4.58 o 
   1   5  11        0.16        0.50      5.39 o 
  -3   6  11       53.84       51.75      4.51 o 
  -2   6  11      104.87      113.19      5.77 o 
  -1   6  11        6.39       10.19      5.79 o 
   0   6  11       32.21       39.88      3.80 o 
   0  -9  12        8.90       14.18      6.30 o 
   1  -9  12       45.00       35.87      8.79 o 
   2  -9  12        6.98       18.35      5.75 o 
  -1  -8  12       36.19       42.11      7.97 o 
   0  -8  12        1.35       -5.86      7.41 o 
   1  -8  12      284.64      290.28     20.20 o 
   2  -8  12       77.22       85.97     13.92 o 
   3  -8  12        7.59        1.12      6.10 o 
  -2  -7  12        0.22       -7.41      6.99 o 
  -1  -7  12       52.27       56.03      8.19 o 
   0  -7  12        1.27        1.63      7.13 o 
   1  -7  12      154.50      142.69      8.57 o 
   2  -7  12       22.10       22.37      7.54 o 
   3  -7  12        5.97        6.94      5.75 o 
  -3  -6  12       71.53       76.31      9.30 o 
  -2  -6  12       64.23       81.41      9.06 o 
  -1  -6  12       67.88       52.87      7.78 o 
   0  -6  12      396.01      379.93     17.96 o 
   1  -6  12       17.95       14.09      8.15 o 
   2  -6  12        3.84       12.19      5.35 o 
   3  -6  12       14.90       25.94      5.44 o 
  -3  -5  12        9.27        5.39      7.57 o 
  -2  -5  12       34.16       46.34      7.71 o 
  -1  -5  12        5.37        7.36      6.79 o 
   0  -5  12      259.37      245.88     13.09 o 
   1  -5  12       25.16       19.48      4.82 o 
   2  -5  12       53.17       50.40      8.72 o 
   3  -5  12        0.30       10.41      9.79 o 
   4  -5  12        7.74        5.89      6.70 o 
  -3  -4  12        2.03        3.69      7.13 o 
  -2  -4  12       24.66       21.94     12.70 o 
  -1  -4  12       60.33       74.70     10.25 o 
   0  -4  12        5.17        7.01      4.58 o 
   1  -4  12      544.52      600.08     17.32 o 
   2  -4  12      157.42      151.16     14.22 o 
   3  -4  12       16.23       17.99      5.41 o 
   4  -4  12       35.67       15.76      6.71 o 
  -4  -3  12       10.66       14.86      8.00 o 
  -3  -3  12       32.07       36.40      7.35 o 
  -2  -3  12      180.23      170.36     18.82 o 
  -1  -3  12       87.58      109.76     11.86 o 
   0  -3  12        0.18        1.91      4.28 o 
   1  -3  12       12.77       15.71      3.96 o 
   2  -3  12       37.16       47.53      5.94 o 
   3  -3  12      167.30      155.37      8.57 o 
   4  -3  12        9.94        8.53     10.87 o 
  -4  -2  12      120.51      131.95     10.39 o 
  -3  -2  12      180.58      213.76     16.83 o 
  -2  -2  12      102.86      101.96      7.00 o 
  -1  -2  12      169.82      157.53      7.51 o 
   0  -2  12       18.55       25.13      3.94 o 
   1  -2  12        1.30        6.75      4.32 o 
   2  -2  12       35.79       54.83      5.20 o 
   3  -2  12       11.07       15.68      5.58 o 
  -4  -1  12       17.27       20.05      7.03 o 
  -3  -1  12      171.22      177.21     19.43 o 
  -2  -1  12       29.47       29.09      4.71 o 
  -1  -1  12      252.77      266.13      8.40 o 
   0  -1  12        9.38       13.24      4.36 o 
   1  -1  12      155.20      129.61      6.53 o 
   2  -1  12       61.51       67.04      5.40 o 
   3  -1  12        9.04        6.17      5.65 o 
  -4   0  12       91.44       76.21     12.24 o 
  -3   0  12        1.65       -5.91      8.97 o 
  -2   0  12       42.77       61.38      7.90 o 
  -1   0  12       73.92       60.94      5.26 o 
   0   0  12       81.47      100.88      7.73 o 
   1   0  12      143.10      119.15      6.24 o 
   2   0  12       22.60       24.66      5.61 o 
   3   0  12       50.82       41.02      5.10 o 
  -4   1  12       11.91       12.21      9.49 o 
  -3   1  12       64.02       61.00      6.61 o 
  -2   1  12        1.69        2.67      4.28 o 
  -1   1  12       42.58       39.30      4.75 o 
   0   1  12      274.00      244.58      8.76 o 
   1   1  12      200.55      213.18      8.14 o 
   2   1  12       74.84       71.75      6.71 o 
   3   1  12       85.04      105.01      6.24 o 
  -4   2  12       69.03       77.52      8.97 o 
  -3   2  12       27.95       17.69      5.49 o 
  -2   2  12      266.75      287.83     13.56 o 
  -1   2  12      101.45       92.09      7.96 o 
   0   2  12        3.37        6.40      4.03 o 
   1   2  12        1.19        7.42      4.15 o 
   2   2  12       25.25       32.96      6.60 o 
  -3   3  12      110.92      141.20     11.42 o 
  -2   3  12       48.22       51.63      4.96 o 
  -1   3  12       78.92       83.93      4.70 o 
   0   3  12       80.91       92.48      5.42 o 
   1   3  12       22.20       22.08      4.30 o 
   2   3  12       14.16       10.45      4.46 o 
  -3   4  12        0.82        0.66      5.48 o 
  -2   4  12        0.26        5.00      4.50 o 
  -1   4  12       45.95       46.37      4.08 o 
   0   4  12        0.25        3.62      3.96 o 
   1   4  12      144.58      155.22      8.79 o 
  -2   5  12        0.01       -3.48      4.41 o 
  -1   5  12        4.32        7.50      4.14 o 
   0   5  12        8.46       10.71      3.99 o 
   0  -8  13       28.78       12.96      7.93 o 
   1  -8  13        2.00       -0.39      6.30 o 
  -1  -7  13       82.45       99.17      9.80 o 
   0  -7  13       38.64       18.51      7.49 o 
   1  -7  13       33.86       25.22      6.20 o 
   2  -7  13        0.37       -6.22      7.41 o 
  -2  -6  13        5.51       18.64      8.00 o 
  -1  -6  13       25.32       13.04      7.54 o 
   0  -6  13      266.35      281.43     15.04 o 
   1  -6  13       37.51       44.40      7.72 o 
   2  -6  13       77.88       96.32      7.21 o 
   3  -6  13       12.57       11.32     10.41 o 
  -2  -5  13        4.32       -2.64      7.13 o 
  -1  -5  13        5.98       -2.83      7.10 o 
   0  -5  13       76.61       66.73      7.43 o 
   1  -5  13        0.99        3.74      6.33 o 
   2  -5  13       10.99       12.36     10.56 o 
   3  -5  13       56.66       75.29     11.94 o 
  -3  -4  13        9.39       10.48      7.46 o 
  -2  -4  13       53.03       53.56      8.00 o 
  -1  -4  13        0.04        1.21      6.60 o 
   0  -4  13       20.20       23.33      5.17 o 
   1  -4  13       11.87       18.25      5.89 o 
   2  -4  13        5.18       10.84      5.60 o 
   3  -4  13       13.39       23.30      6.07 o 
  -3  -3  13        0.27        2.75     14.84 o 
  -2  -3  13        4.25        4.76      8.26 o 
  -1  -3  13       46.73       61.40      7.12 o 
   0  -3  13      103.68       84.26      7.04 o 
   1  -3  13      214.06      222.91     10.35 o 
   2  -3  13       29.34       24.60      7.17 o 
   3  -3  13        0.29        7.09      6.34 o 
  -3  -2  13       12.93       15.37      7.03 o 
  -2  -2  13       62.32       55.54      6.51 o 
  -1  -2  13        7.89        6.42      5.48 o 
   0  -2  13       44.23       48.92      6.14 o 
   1  -2  13        3.85       17.14      5.44 o 
   2  -2  13        0.20        5.27      5.53 o 
   3  -2  13       77.49       81.02      7.13 o 
  -3  -1  13       59.21       51.11     10.41 o 
  -2  -1  13        1.80        4.74      5.81 o 
  -1  -1  13      109.90       97.76     12.22 o 
   0  -1  13        0.10       -2.03      4.51 o 
   1  -1  13       36.63       41.85      5.26 o 
   2  -1  13       62.36       85.21      7.68 o 
  -3   0  13      104.36       91.00      9.51 o 
  -2   0  13       32.27       43.73      6.19 o 
  -1   0  13       98.07       98.99      7.47 o 
   0   0  13        1.19        4.41      4.60 o 
   1   0  13       41.07       39.72      7.38 o 
   2   0  13       27.48       25.71      5.00 o 
  -3   1  13        0.60       10.69      7.00 o 
  -2   1  13       40.89       52.18      7.18 o 
  -1   1  13       27.00       23.32      5.65 o 
   0   1  13      215.91      215.83      8.52 o 
   1   1  13        2.59        7.71      4.61 o 
   2   1  13        3.19        4.52      4.83 o 
  -3   2  13       83.47       78.18     10.87 o 
  -2   2  13        6.43       10.78      5.61 o 
  -1   2  13        0.34       -2.04      4.42 o 
   0   2  13       12.30       18.81      4.61 o 
   1   2  13       38.57       46.22      5.16 o 
  -2   3  13      115.68      136.17      6.23 o 
  -1   3  13        0.14       -0.03      4.47 o 
   0   3  13        0.88       -1.84      4.33 o 
   0  -6  14       76.90       66.40      7.44 o 
   1  -6  14       40.81       42.61     16.53 o 
  -1  -5  14       23.78       19.85      7.54 o 
   0  -5  14       83.39       83.24      7.44 o 
   1  -5  14        1.85        5.33      7.23 o 
  -1  -4  14        2.63       -1.98     11.32 o 
   0  -4  14        2.02        9.38      7.96 o 
   1  -4  14        0.72       18.56      7.80 o 
   2  -4  14        9.92       20.25      7.19 o 
  -2  -3  14       83.67       83.19     28.46 o 
  -1  -3  14       11.29       11.13      8.26 o 
   0  -3  14        9.02       17.02      5.99 o 
   1  -3  14        0.84       21.51      7.48 o 
   2  -3  14        0.13       13.83      5.96 o 
  -2  -2  14       23.37       27.95      8.14 o 
  -1  -2  14        7.63       19.93      7.35 o 
   0  -2  14      132.67      119.29      8.67 o 
   1  -2  14        5.87       11.46      7.90 o 
   2  -2  14       55.69       58.86      6.83 o 
  -2  -1  14       44.75       45.02      8.04 o 
  -1  -1  14       69.55       80.38      7.23 o 
   0  -1  14       47.30       60.66      6.69 o 
   1  -1  14       70.57       82.32      8.22 o 
  -2   0  14       36.88       30.86      8.45 o 
  -1   0  14        1.10        1.07      5.60 o 
   0   0  14        6.76       11.88      5.80 o 
   1   0  14       17.53       32.49      5.29 o 
  -1   1  14       29.81       43.68      6.28 o 
   0   1  14        0.31        0.67      4.68 o 
                                                 
